# Supplementary material for: Notch/Her12 signalling modulates, motile/immotile cilia ratio downstream of Foxj1a in zebrafish left-right organizer
Source: eLife. 2017 Sep 6;6:e25165. doi: 10.7554/eLife.25165 (PMC5608511; doi:10.7554/eLife.25165)
Supplement: Figure 1—source data 1. [file elife-25165-fig1-data1.xlsx]

## Sheet: Fig 1D
	Figure 1D - source data file
		Embryo Reference
		20150604_E1		20150604_E2		20150605_E1		20150605_E2		20150612_E1		20150522_E4
	Somite Stage	Motile Cilia	Immotile Cilia	Motile Cilia	Immotile Cilia	Motile Cilia	Immotile Cilia	Motile Cilia	Immotile Cilia	Motile Cilia	Immotile Cilia	Motile Cilia	Immotile Cilia
	3	3	61	3	24					1	49
	4	34	36	9	17	36	16	36	32	6	50
	5	53	19	11	16	45	11	53	17	15	41	21	6
	6	63	11	16	7	45	12	62	13	38	20
	8	68	7	19	7	53	10	62	13	46	9	24	5
	Somite Stage	%Motile Cilia	% Immotile Cilia	%Motile Cilia	% Immotile Cilia	%Motile Cilia	% Immotile Cilia	%Motile Cilia	% Immotile Cilia	%Motile Cilia	% Immotile Cilia	%Motile Cilia	% Immotile Cilia
	3	4.6875	95.3125	11.1111	88.8889					2	98
	4	48.5714	51.4286	34.6154	65.3846	69.2308	30.7692	52.9412	47.0588	10.7143	89.2857
	5	73.6111	26.3889	40.7407	59.2593	80.3571	19.6429	75.7143	24.2857	26.7857	73.2143	77.7778	22.2222
	6	85.1351	14.8649	69.5652	30.4348	78.9474	21.0526	82.6667	17.3333	65.5172	34.4828
	8	90.6667	9.33333	73.0769	26.9231	84.127	15.873	82.6667	17.3333	83.6364	16.3636	82.7586	17.2414
		%Motile Cilia		% Immotile Cilia
	Somite Stage	Mean	SD	Mean	SD	n
	3	5.93333	4.68054	94.0667	4.68054	3
	4	43.214	21.9686	56.786	21.9686	5
	5	62.4983	22.7995	37.5017	22.7995	6
	6	76.37	8.47381	23.63	8.47381	5
	8	82.825	5.63746	17.175	5.63746	6

## Sheet: Fig 1E
Figure 1E - source data file
		Cilia type transitions over time
	Embryo Reference	Immotile - Motile	Motile - Motile	Immotile - Immotile	Immotile - Motile - Immotile	Total Cilia
	04062015_E1	64	4	6	1	75
	04062015_E2	18	1	7	0	26
	05062015_E2	59	3	11	2	75
	12062015_E1	45	1	9	0	55
	% Total Cilia	80.5195	3.8961	14.2857	1.2987	231
	Embryo Reference	% Immotile - Motile	% Motile - Motile	% Immotile - Immotile	% Immotile - Motile - Immotile
	04062015_E1	85.3333	5.33333	8	1.33333
	04062015_E2	69.2308	3.84615	26.9231	0
	05062015_E2	78.6667	4	14.6667	2.66667
	12062015_E1	81.8182	1.81818	16.3636	0
	Mean	78.7622	3.74942	16.4883	1
	SD	6.91318	1.45036	7.8373	1.27657
	n	4	4	4	4
