# Supplementary material for: Notch/Her12 signalling modulates, motile/immotile cilia ratio downstream of Foxj1a in zebrafish left-right organizer
Source: eLife. 2017 Sep 6;6:e25165. doi: 10.7554/eLife.25165 (PMC5608511; doi:10.7554/eLife.25165)
Supplement: Figure 2—source data 1. — Shows the evaluation of the motile and immotile cilia by transmitted light microscopy with a high speed video-camera and the corresponding cilia beat frequency for the motile cilia. [file elife-25165-fig2-data1.xlsx]

## Sheet: Fig 2C, G, K
Figure 2 - source data file 1
	Read me: In order to generate each flow map (presented in figure 2 A, E, I) and get a representative look of flow speed in each region of the KV we calculated the instantaneous speed (time resolution - 0.2 seconds) for a pool of embryos (ne). Colored flow maps were generated through a script written in R programming language, previously used in Sampaio et al., 2014. Then to quantify flow speed in…
	WT 3-4ss - Embryo 1							WT 3-4ss -Treated data on flow speed per KV half- µm/s						WT 5-6ss - Embryo 1							WT 5-6ss -Treated data on flow speed per KV half- µm/s							WT 7-8ss - Embryo 1							WT 7-8ss -Treated data on flow speed per KV half- µm/s
	Track number	Track ID	Point ID	x [pixel]	y [pixel]	Distance to Point [pixel]		Anterior	Posterior	Left	Right	Total		Track number	Track ID	Point ID	x [pixel]	y [pixel]	Distance to Point [pixel]		Anterior	Posterior	Left	Right	Total			Track number	Track ID	Point ID	x [pixel]	y [pixel]	Distance to Point [pixel]		Anterior	Posterior	Left	Right	Total
	1	1	1	363	442	NA		0.81427	0.835318	0.946	0.81427	2.90824		1	1	1	487	352	NA		1.27923	1.34781	1.34781	1.27923	6.32555			1	1	1	351	330	NA		1.47718	2.36618	2.30789	1.47718	1.47718
	2	1	2	368	439	5.831		0.895862	0.874813	0.965156	0.835318	2.87631		2	1	2	486	351	1.414		1.32937	1.35361	1.3853	1.32937	5.24569			2	1	2	329	332	22.091		1.82164	2.38877	2.36618	1.82164	1.82164
	3	1	3	365	439	3		0.904612	0.946	0.973907	0.874813	2.75416		3	1	3	479	349	7.28		1.3853	1.70493	1.48061	1.35361	4.56043			3	1	3	312	345	21.401		1.86315	3.47679	2.38877	1.86315	1.86315
	4	1	4	363	445	6.325		0.904612	0.965156	1.11131	0.904612	2.58364		4	1	4	473	349	6		1.48061	1.83075	1.51112	1.61482	4.23713			4	1	4	294	353	19.698		1.90371	3.66563	3.15964	1.90371	1.90371
	5	1	5	359	451	7.211		0.973907	1.02286	1.13236	0.904612	2.47663		5	1	5	471	348	2.236		1.51112	1.83157	1.60418	1.64202	4.00773			5	1	5	276	365	21.633		1.95656	4.10966	3.47679	1.95656	1.95656
	6	1	6	364	455	6.403		1.08341	1.14797	1.19007	1.02286	2.47556		6	1	6	467	346	4.472		1.60418	1.84718	1.70493	1.6801	3.99815			6	1	6	271	379	14.866		2.24947	4.141	3.66563	2.24947	2.24947
	7	1	7	366	452	3.606		1.11131	1.24068	1.2583	1.08341	2.36394		7	1	7	463	343	5		1.61482	1.87403	1.72302	1.70304	3.66338			7	1	7	276	398	19.647		2.30789	4.14916	4.10966	2.54722	2.30789
	8	1	8	370	450	4.472		1.11321	1.26977	1.27332	1.11321	2.08522		8	1	8	458	337	7.81		1.64202	1.92227	1.75921	1.71214	3.65014			8	1	8	291	414	21.932		2.54722	5.5244	6.18471	2.56697	2.36618
	9	1	9	371	447	3.162		1.13236	1.34852	1.29413	1.14797	2.01888		9	1	9	455	330	7.616		1.6801	1.94119	1.80899	1.74632	3.64234			9	1	9	296	428	14.866		2.56697	5.99729	6.23248	2.77793	2.38877
	10	1	10	367	451	5.657		1.16382	1.34971	1.39866	1.16382	1.9678		10	1	10	451	325	6.403		1.70304	1.9445	1.81667	1.82401	3.56654			10	1	10	299	436	8.544		2.77793	6.03915	6.54868	3.54868	2.54722
	11	1	11	368	449	2.236		1.16902	1.39216	1.40032	1.16902	1.92464		11	1	11	454	317	8.544		1.71214	2.03485	1.83039	1.83157	3.51049			11	1	11	304	442	7.81		3.15964	6.23248	7.2194	3.83284	2.56697
	12	1	12	366	446	3.606		1.1825	1.39913	1.40363	1.1825	1.90075		12	1	12	455	313	4.123		1.72302	2.10059	1.83075	1.87202	3.32815			12	1	12	314	455	16.401		3.54868	6.2708	7.33327	3.90521	2.77793
	13	1	13	366	443	3		1.19007	1.40032	1.46216	1.22956	1.81975		13	1	13	448	313	7		1.74632	2.11396	1.83193	1.87403	3.28629			13	1	13	319	460	7.071		3.83284	6.42701	7.51325	4.04119	3.15964
	14	1	14	369	440	4.243		1.22956	1.40032	1.46606	1.24068	1.80166		14	1	14	443	316	5.831		1.75921	2.12744	1.84718	1.90607	3.22905			14	1	14	328	468	12.042		3.90521	6.54868	7.69145	4.141	3.47679
	15	1	15	373	433	8.062		1.25416	1.40363	1.47316	1.25416	1.78002		15	1	15	440	318	3.606		1.80899	2.14683	1.92227	1.92807	3.20552			15	1	15	335	472	8.062		4.04119	6.63666	7.70588	4.14916	3.54868
	16	1	19	365	430	8.544		1.2583	1.46216	1.47481	1.26977	1.68802		16	1	16	440	314	4		1.81667	2.41916	1.938	1.95999	3.12014			16	1	16	347	486	18.439		4.33221	6.63891	8.2853	4.33221	3.66563
	17	1	20	363	429	2.236		1.27332	1.46606	1.50272	1.27923	1.68423		17	1	17	440	307	7		1.82401	2.422	1.94119	1.96236	3.05262			17	1	17	357	495	13.454		4.3626	6.78873	8.60848	4.3626	3.83284
	18	1	21	362	429	1		1.27923	1.5052	1.52377	1.30181	1.61648		18	1	18	434	297	11.662		1.83039	2.43087	1.9445	1.98388	2.95022			18	1	18	367	501	11.662		4.5518	7.1235	8.92598	4.5518	3.90521
	19	1	22	362	427	2		1.29413	1.53725	1.54647	1.34852	1.55404		19	1	19	430	291	7.211		1.83193	2.43891	1.95077	1.98873	2.94809			19	1	19	381	506	14.866		4.92334	7.33327	9.13942	4.92334	4.04119
	20	1	23	359	427	3		1.30181	1.54647	1.5525	1.34971	1.50272		20	1	20	425	286	7.071		1.87202	2.4512	2.10059	1.99973	2.94076			20	1	20	392	516	14.866		5.16291	7.3451	9.30899	5.16291	4.10966
	21	1	24	357	430	3.606		1.35964	1.55404	1.55404	1.35964	1.47316		21	1	21	421	286	4		1.90607	2.45593	2.10272	2.00446	2.84037			21	1	21	408	516	16		5.38676	7.70588	9.35913	5.38676	4.141
	22	1	25	358	433	3.162		1.37572	1.55416	1.56752	1.37572	1.46606		22	1	22	415	286	6		1.92807	2.47261	2.11396	2.01865	2.76622			22	1	25	437	509	29.833		5.62669	8.37778	10.2704	5.5244	4.14916
	23	1	26	367	432	9.055		1.37572	1.56752	1.59306	1.37572	1.27332		23	1	23	411	291	6.403		1.938	2.56614	2.12744	2.03485	2.69468			23	1	26	455	506	18.248		6.12582	8.58152	10.3024	5.62669	4.33221
	24	1	27	363	431	4.123		1.39866	1.58975	1.61648	1.39216	1.11131		24	1	24	408	296	5.831		1.95077	2.57501	2.1285	2.111	2.67174			24	1	27	474	504	19.105		6.18471	8.60848	10.5594	5.99729	4.3626
	25	1	28	365	428	3.606		1.41817	1.66307	1.65136	1.39913	3.40205		25	1	25	407	302	6.083		1.95999	2.63887	2.14683	2.1285	2.65992			25	1	28	489	500	15.524		6.21758	9.13942	11.0424	6.03915	4.5518
	26	1	29	370	424	6.403		1.43816	1.70836	1.68423	1.40032	3.38396		26	1	26	409	303	2.236		1.96236	2.67174	2.19271	2.13098	2.63887			26	1	29	510	495	21.587		7.2194	9.30899	11.7658	6.12582	4.92334
	27	1	30	369	421	3.162		1.44111	1.73354	1.68802	1.41817	3.27269		27	1	27	411	306	3.606		1.98388	2.69031	2.2665	2.17485	2.44754			27	1	30	530	491	20.396		7.51325	9.35913	11.7882	6.21758	5.16291
	28	1	31	367	420	2.236		1.45861	1.74407	1.69795	1.43816	3.24655		28	2	1	416	281	NA		1.98873	2.76622	2.30552	2.19271	2.43891			28	1	31	544	489	14.142		7.69145	9.76	11.8997	6.2708	5.38676
	29	1	32	368	420	1		1.47316	1.79397	1.73047	1.44111	3.18589		29	2	2	413	276	5.831		1.99973	2.77308	2.31096	2.20678	2.43146			29	1	32	568	490	24.021		7.73201	10.1577	12.2086	6.42701	5.5244
	30	1	33	372	420	4		1.47481	1.80461	1.73118	1.45861	3.11577		30	2	3	413	275	1		2.00446	2.77698	2.31569	2.21518	2.43087			30	1	33	578	498	12.806		7.80107	10.2212	13.1151	6.63666	5.62669
	31	1	34	377	417	5.831		1.50272	1.80792	1.78002	1.5052	2.95081		31	2	4	413	273	2		2.01865	2.78573	2.41904	2.22523	2.31569			31	1	34	575	513	15.297		8.04467	10.2478	13.1746	6.63891	5.99729
	32	1	35	381	416	4.123		1.51857	1.81975	1.80166	1.51857	2.919		32	2	5	408	270	5.831		2.10272	2.79768	2.43087	2.23067	2.31096			32	1	35	565	525	15.62		8.27383	10.508	13.2451	6.78873	6.03915
	33	1	36	384	418	3.606		1.52377	1.83595	1.80792	1.53725	2.8665		33	2	6	404	270	4		2.111	2.84037	2.43146	2.24261	2.30552			33	1	36	545	534	21.932		8.2853	10.5594	13.299	7.1235	6.12582
	34	1	37	384	420	2		1.5525	1.89874	1.81975	1.55416	2.8108		34	2	7	400	270	4		2.1285	2.85455	2.43891	2.25018	2.19271			34	1	37	529	525	18.358		8.92598	11.2899	13.3386	7.3451	6.18471
	35	1	38	383	421	1.414		1.56634	1.90075	1.87994	1.56634	2.75392		35	2	8	397	270	3		2.1285	2.92893	2.44754	2.26035	2.1285			35	1	38	538	497	29.411		8.94053	12.2086	13.4777	7.73201	6.21758
	36	1	39	380	423	3.606		1.59306	1.90205	1.89046	1.58975	2.49295		36	2	11	392	263	8.602		2.13098	2.94076	2.45593	2.27359	2.10272			36	1	39	550	476	24.187		9.52989	12.2956	14.0551	7.80107	6.23248
	37	1	40	378	424	2.236		1.59874	1.91009	1.89874	1.59874	2.46492		37	2	12	389	262	3.162		2.17485	2.94809	2.56614	2.31143	1.938			37	1	40	560	453	25.08		10.1507	12.3331	14.3354	8.04467	6.2708
	38	1	41	379	426	2.236		1.59957	1.91908	1.90075	1.59957	2.42472		38	2	13	387	259	3.606		2.19271	2.96559	2.57501	2.32751	1.83039			38	1	41	558	435	18.111		10.2704	12.438	15.0815	8.27383	6.42701
	39	1	42	379	429	3		1.61648	1.92464	1.90205	1.62759	2.36323		39	2	14	383	259	4		2.19271	2.97801	2.63887	2.39291	1.81667			39	1	42	557	417	18.028		10.3024	12.7786	15.3998	8.37778	6.54868
	40	1	43	379	429	0		1.62759	1.93504	1.92381	1.63433	2.26248		40	2	15	377	257	6.325		2.20678	2.97836	2.65992	2.40343	1.80899			40	1	43	566	402	17.493		10.967	12.9493	15.445	8.58152	6.63666
	41	1	44	381	430	2.236		1.63433	1.9678	1.92464	1.66307	2.1622		41	2	16	374	255	3.606		2.21518	2.97884	2.67174	2.41916	1.75921			41	1	44	571	386	16.763		11.0424	13.1151	15.8016	8.94053	6.63891
	42	1	45	384	433	4.243		1.65136	1.96839	1.92523	1.69346	2.13489		42	2	17	372	252	3.606		2.22523	2.98971	2.69468	2.422	1.72302			42	1	45	571	370	16		11.5105	13.3386	16.1956	9.52989	6.78873
	43	1	46	389	432	5.099		1.68423	1.98459	1.94013	1.70836	2.08297		43	2	22	370	248	4.472		2.23067	3.00272	2.70934	2.43701	1.70493			43	1	46	571	354	16		11.7658	13.4777	16.2209	9.76	7.1235
	44	1	47	389	430	2		1.68802	1.98743	1.9678	1.70859	2.02952		44	2	23	368	243	5.385		2.24261	3.05759	2.7447	2.4512	1.60418			44	1	47	572	345	9.055		11.7882	14.0551	16.3432	10.1507	7.2194
	45	1	48	393	429	4.123		1.69346	1.99807	1.99807	1.73354	1.99807		45	2	24	368	240	3		2.25018	3.06279	2.75286	2.47261	1.51112			45	1	48	569	335	10.44		11.834	15.2447	16.4221	10.1577	7.33327
	46	1	54	402	431	9.22		1.69795	2.00245	2.00245	1.74407	1.96839		46	2	25	368	238	2		2.26035	3.09709	2.75333	2.48112	1.48061			46	1	49	562	323	13.892		11.8997	15.6013	16.4998	10.2212	7.3451
	47	1	55	403	434	3.162		1.70859	2.00564	2.00564	1.76263	1.93504		47	2	26	368	232	6		2.2665	3.15361	2.76622	2.53079	1.3853			47	1	72	548	309	19.799		13.1746	16.1956	16.5042	10.2478	7.51325
	48	1	56	402	435	1.414		1.73047	2.01888	2.01888	1.77375	1.93031		48	2	27	363	228	6.403		2.27359	3.21226	2.77308	2.58234	10.2212			48	1	73	535	302	14.765		13.2451	16.2209	16.7635	10.508	7.69145
	49	1	57	400	434	2.236		1.73118	2.02952	2.06157	1.79397	1.92523		49	2	28	356	227	7.071		2.30552	3.2229	2.77698	2.60256	9.93158			49	1	74	519	298	16.492		13.299	16.5109	16.9535	10.967	7.70588
	50	1	58	397	432	3.606		1.76263	2.04395	2.08522	1.80461	1.91908		50	2	29	349	230	7.616		2.31096	3.24348	2.81269	2.62775	7.81313			50	1	75	501	304	18.974		13.872	16.7635	17.3927	11.2899	7.73201
	51	1	59	396	433	1.414		1.77375	2.04608	2.13654	1.80982	1.91009		51	2	30	344	231	5.099		2.31143	3.28629	2.84037	2.63591	7.44005			51	1	76	492	317	15.811		14.2938	16.9535	17.7539	11.5105	7.80107
	52	1	60	396	435	2		1.78002	2.08522	2.14766	1.83595	1.87994		52	2	31	340	232	4.123		2.31569	3.32815	2.85455	2.64525	7.10493			52	1	77	483	327	13.454		14.3354	17.4523	18.1186	11.834	8.04467
	53	1	61	397	436	1.414		1.80166	2.10036	2.1622	1.85712	1.83595		53	2	32	339	239	7.071		2.32751	3.34648	2.92893	2.6689	6.56394			53	1	78	468	333	16.155		15.0815	17.7539	18.887	12.2956	8.27383
	54	1	62	396	439	3.162		1.80982	2.13489	2.17379	1.8849	1.80982		54	2	33	339	242	3		2.39291	3.40796	2.94076	2.67564	6.22527			54	1	79	455	336	13.342		15.1342	19.0309	19.0309	12.3331	8.2853
	55	1	63	396	441	2		1.85712	2.1622	2.20028	1.89673	1.80461		55	2	34	342	244	3.606		2.40343	3.47785	2.94809	2.68534	6.21427			55	1	80	442	337	13.038		15.2194	2.33	21.0853	12.438	8.37778
	56	1	64	398	443	2.828		1.87994	2.16681	2.2017	1.91009	1.79397		56	2	35	345	240	5		2.41904	3.47962	2.94809	2.69031	4.75223			56	1	81	430	338	12.042		15.3998	2.567	22.008	12.7786	8.58152
	57	1	68	398	445	2		1.8849	2.16788	2.21648	1.91908	1.74407		57	2	36	343	234	6.325		2.43146	3.48282	2.95022	2.7123	4.36863			57	1	82	415	332	16.155		15.445	NA	NA	12.9493	8.60848
	58	1	69	404	445	6		1.89046	2.16953	2.26378	1.93031	1.73354		58	2	37	343	227	7		2.43701	3.51049	2.97801	2.7706	4.18286			58	1	83	399	319	20.616		15.8016	NA	NA	13.872	8.92598
	59	1	70	410	442	6.708		1.89673	2.22759	2.27761	1.93504	1.73118		59	2	38	339	218	9.849		2.44754	3.55306	3.05262	2.78573	4.15944			59	1	86	377	300	29.069		15.881	NA	NA	14.2938	8.94053
	60	1	71	415	445	5.831		1.92381	2.26248	2.30978	1.96839	1.70836		60	2	39	336	215	4.243		2.48112	3.59255	3.12014	2.79768	3.96362			60	1	90	333	296	44.181		16.3432	NA	NA	15.1342	9.13942
	61	1	74	419	450	6.403		1.92523	2.26378	2.32716	1.96874	1.69346		61	2	40	334	214	2.236		2.53079	3.63796	3.20552	2.79768	3.77099			61	1	91	282	300	51.157		16.4221	NA	NA	15.2194	9.30899
	62	1	75	420	448	2.236		1.93031	2.36926	2.34927	1.98459	1.66307		62	2	41	333	211	3.162		2.58234	3.65014	3.22905	2.80607	3.76733			62	1	92	244	324	44.944		16.4998	NA	NA	15.2447	9.35913
	63	1	76	420	446	2		1.94013	2.44671	2.36394	1.98743	1.59957		63	2	42	335	205	6.325		2.60256	3.67687	3.24348	2.85231	3.74486			63	1	93	227	347	28.601		16.5042	NA	NA	15.6013	9.52989
	64	1	77	422	444	2.828		1.96874	2.45452	2.39291	1.99263	1.59874		64	2	43	330	198	8.602		2.62775	3.68278	3.26382	2.88601	3.68278			64	1	94	221	373	26.683		17.3004	NA	NA	15.881	9.76
	65	1	78	426	444	4		1.99263	2.45723	2.44671	2.00327	1.59306		65	2	44	327	195	4.243		2.63591	3.75799	3.27316	2.89133	3.63796			65	1	95	221	390	17		17.3927	NA	NA	16.5109	10.1507
	66	1	79	429	444	3		2.00327	2.46291	2.45452	2.02952	1.58975		66	2	45	321	192	6.708		2.64525	3.77099	3.28629	2.90422	3.59019			66	1	96	231	403	16.401		18.1186	NA	NA	17.3004	10.1577
	67	1	80	425	449	6.403		2.03319	2.46492	2.45723	2.03319	1.55416		67	2	46	316	191	5.099		2.65992	3.80257	3.29102	2.96559	3.48282			67	1	97	239	418	17		18.887	NA	NA	17.4523	10.2212
	68	1	81	427	450	2.236		2.04395	2.46965	2.47556	2.04395	1.5525		68	2	47	305	193	11.18		2.6689	3.94742	3.32815	2.97836	3.47785			68	1	98	256	434	23.345		19.0593	NA	NA	19.0593	10.2478
	69	1	82	425	454	4.472		2.06157	2.47556	2.47663	2.04395	1.54647		69	2	48	302	198	5.831		2.67564	4.00773	3.47962	2.97884	3.34648			69	1	99	278	461	34.828		20.4251	NA	NA	20.4251	10.2704
	70	1	83	421	458	5.657		2.07198	2.49295	2.47852	2.04608	1.53725		70	2	55	309	204	9.22		2.68534	4.03315	3.51049	2.98971	3.33335			70	1	100	291	475	19.105		21.0853	NA	NA	21.6107	10.3024
	71	1	84	417	467	9.849		2.08297	2.53315	2.49437	2.07198	1.5052		71	2	56	311	207	3.606		2.69468	4.07915	3.55306	2.99598	3.2229			71	1	101	299	493	19.698		21.6107	NA	NA	27.9724	10.508
	72	1	85	412	474	8.602		2.0948	2.57525	2.53315	2.08297	1.46216		72	2	57	312	211	4.123		2.70934	4.15944	3.56654	3.00272	3.22101			72	1	102	310	503	14.866		22.008	NA	NA	28.3398	10.5594
	73	1	88	418	477	6.708		2.13654	2.57679	2.57525	2.0948	1.44111		73	2	58	315	209	3.606		2.7123	4.35763	3.59776	3.00781	3.13989			73	1	103	327	509	18.028		27.9724	NA	NA	NA	10.967
	74	1	89	422	476	4.123		2.14766	2.58388	2.58364	2.10036	1.43816		74	2	59	315	208	1		2.7447	4.46642	3.64234	3.00793	3.09709			74	1	104	352	514	25.495		28.3398	NA	NA	NA	11.0424
	75	1	90	426	476	4		2.15061	2.66039	2.6352	2.13489	1.41817		75	2	60	315	204	4		2.75286	4.66035	3.65014	3.01159	3.07166			75	1	105	378	506	27.203		NA	NA	NA	NA	11.2899
	76	1	91	429	473	4.243		2.15475	2.70095	2.70095	2.15061	1.40363		76	2	61	310	204	5		2.75333	4.77695	3.66338	3.01384	3.06279			76	1	106	403	502	25.318		NA	NA	NA	NA	11.5105
	77	1	92	430	470	3.162		2.17379	2.73335	2.75416	2.15475	1.40032		77	2	62	310	201	3		2.7706	4.83477	3.67687	3.03796	3.05759			77	1	107	424	498	21.378		NA	NA	NA	NA	11.7658
	78	1	93	433	464	6.708		2.17462	2.77746	2.77746	2.16681	1.40032		78	2	63	306	204	5		2.79768	4.97974	3.75799	3.03938	3.03938			78	1	108	441	490	18.788		NA	NA	NA	NA	11.7882
	79	1	94	437	460	5.657		2.20028	2.78893	2.78893	2.16788	1.39913		79	2	64	303	207	4.243		2.80607	5.01758	3.85128	3.05617	3.00272			79	1	109	452	484	12.53		NA	NA	NA	NA	11.834
	80	2	1	346	448	NA		2.2017	2.79141	2.80241	2.16953	1.39216		80	2	65	298	207	5		2.81269	5.06216	3.99768	3.05759	2.98971			80	1	110	464	470	18.439		NA	NA	NA	NA	11.8997
	81	2	2	344	448	2		2.20465	2.7978	2.81128	2.17462	1.37572		81	2	66	295	209	3.606		2.85231	5.24569	3.99815	3.05913	2.97884			81	1	111	475	467	11.402		NA	NA	NA	NA	12.2086
	82	2	3	344	449	1		2.21648	2.80241	2.82109	2.20465	1.37572		82	2	67	292	212	4.243		2.88601	5.26508	4.00773	3.06279	2.97836			82	2	1	497	408	NA		NA	NA	NA	NA	12.2956
	83	2	4	342	449	2		2.27761	2.8108	2.82535	2.22759	1.34971		83	2	68	290	209	3.606		2.89133	5.46894	4.23713	3.07166	2.96559			83	2	2	497	400	8		NA	NA	NA	NA	12.3331
	84	2	5	341	449	1		2.30398	2.85042	2.8665	2.26248	1.34852		84	2	69	288	208	2.236		2.90422	5.52346	4.41108	3.09709	2.90422			84	2	3	498	376	24.021		NA	NA	NA	NA	12.438
	85	2	6	339	449	2		2.30978	2.87761	2.87631	2.30398	1.30181		85	2	70	285	208	3		2.94809	5.82405	4.46512	3.12677	2.85231			85	2	4	502	353	23.345		NA	NA	NA	NA	12.7786
	86	2	7	337	450	2.236		2.32716	2.90824	2.87903	2.36323	1.29413		86	2	71	285	212	4		2.95022	6.21427	4.56043	3.13989	2.79768			86	2	5	502	330	23		NA	NA	NA	NA	12.9493
	87	2	8	336	452	2.236		2.34927	2.919	2.89393	2.36926	1.27923		87	2	72	282	215	4.243		2.99598	6.22527	4.66035	3.15361	2.7123			87	2	6	496	312	18.974		NA	NA	NA	NA	13.1151
	88	2	9	333	454	3.606		2.36323	2.92893	2.90824	2.40461	1.26977		88	2	73	280	215	2		3.00781	6.32555	4.6762	3.15834	2.69031			88	2	7	487	297	17.493		NA	NA	NA	NA	13.1746
	89	2	10	332	451	3.162		2.36394	2.95081	2.92893	2.41112	1.2583		89	2	74	279	210	5.099		3.00793	6.40016	4.77695	3.21226	2.6689			89	2	8	478	285	15		NA	NA	NA	NA	13.2451
	90	2	11	328	447	5.657		2.39291	2.96961	2.96216	2.41502	1.25416		90	2	75	278	208	2.236		3.01159	6.50706	4.83477	3.22101	2.64525			90	2	9	464	278	15.652		NA	NA	NA	NA	13.299
	91	2	12	326	445	2.828		2.40461	3.07663	2.96961	2.42472	1.24068		91	2	76	276	208	2		3.01384	6.53544	5.01758	3.2229	2.60256			91	2	10	447	272	18.028		NA	NA	NA	NA	13.3386
	92	2	13	326	443	2		2.41112	3.11577	3.11577	2.45369	1.22956		92	2	77	275	210	2.236		3.03796	6.99673	5.06216	3.28309	2.58234			92	2	11	422	263	26.571		NA	NA	NA	NA	13.4777
	93	2	14	322	444	4.123		2.41502	3.18589	3.22148	2.45747	1.1825		93	2	78	275	213	3		3.03938	7.01081	5.24569	3.33335	2.53079			93	3	1	327	307	NA		NA	NA	NA	NA	13.872
	94	2	15	321	445	1.414		2.42472	3.22066	3.24277	2.46291	1.16382		94	2	79	274	206	7.071		3.05262	7.29354	5.26508	3.34648	2.422			94	3	2	292	320	37.336		NA	NA	NA	NA	14.0551
	95	2	16	321	443	2		2.45369	3.24277	3.46532	2.46492	1.14797		95	2	80	266	206	8		3.05617	7.4222	5.3216	3.35795	2.23067			95	3	3	264	346	38.21		NA	NA	NA	NA	14.2938
	96	2	17	319	442	2.236		2.45747	3.24655	3.49677	2.46965	1.08341		96	2	81	263	210	5		3.05913	7.56138	5.46894	3.40796	2.20678			96	3	4	245	372	32.202		NA	NA	NA	NA	14.3354
	97	2	18	318	440	2.236		2.47663	3.26949	3.50233	2.48703	1.02286		97	2	82	262	212	2.236		3.07166	7.69595	5.52346	3.47785	2.19271			97	3	5	241	391	19.416		NA	NA	NA	NA	15.0815
	98	2	19	320	440	2		2.47852	3.27269	3.55081	2.49295	0.973907		98	2	83	265	216	5		3.12014	7.80438	5.58779	3.48282	2.111			98	3	6	238	403	12.369		NA	NA	NA	NA	15.1342
	99	2	20	322	439	2.236		2.48703	3.29184	3.60793	2.51388	0.965156		99	2	84	267	219	3.606		3.12677	7.81313	6.32555	3.56938	2.03485			99	3	7	240	437	34.059		NA	NA	NA	NA	15.2194
	100	2	21	323	436	3.162		2.49437	3.38396	3.64648	2.55917	0.946		100	2	85	263	222	5		3.13989	7.89177	6.50706	3.59019	1.87403			100	3	8	243	465	28.16		NA	NA	NA	NA	15.2447
	101	2	22	323	436	0		2.51388	3.39448	3.78589	2.57679	0.904612		101	2	89	256	228	9.22		3.15834	8.51684	6.54526	3.59255	1.87202			101	3	9	252	484	21.024		NA	NA	NA	NA	15.3998
	102	2	23	317	436	6		2.55917	3.40205	3.94186	2.58388	0.904612		102	2	90	256	231	3		3.20552	8.79272	6.58369	3.63796	1.70304			102	3	10	268	497	20.616		NA	NA	NA	NA	15.445
	103	2	24	312	436	5		2.58364	3.40938	3.94766	2.59488	0.874813		103	2	91	255	235	4.123		3.22101	9.38562	7.28172	3.65109	1.6801			103	3	11	280	506	15		NA	NA	NA	NA	15.6013
	104	2	25	308	435	4.123		2.59488	3.46532	4.18889	2.66039	0.835318		104	2	92	251	235	4		3.22905	9.93158	7.53856	3.68278	1.61482			104	3	12	296	521	21.932		NA	NA	NA	NA	15.8016
	105	2	26	307	432	3.162		2.6352	3.49677	4.26457	2.68664	0.81427		105	2	96	250	241	6.083		3.26382	10.2212	7.58928	3.74486	1.35361			105	3	13	328	533	34.176		NA	NA	NA	NA	15.881
	106	2	27	307	429	3		2.68664	3.55081	4.39748	2.69894	3.55459		106	2	97	252	240	2.236		3.27316	12.3415	7.80438	3.76733	1.32937			106	3	14	370	535	42.048		NA	NA	NA	NA	16.1956
	107	2	28	305	430	2.236		2.69894	3.55459	4.82294	2.71183	3.26949		107	2	98	252	236	4		3.28309	12.4392	7.89177	3.76733	11.6188			107	3	15	391	528	22.136		NA	NA	NA	NA	16.2209
	108	2	29	305	431	1		2.71183	3.60793	5.09244	2.71325	3.07663		108	2	99	249	233	4.243		3.29102	12.5675	7.98152	3.77099	9.18093			108	3	16	410	518	21.471		NA	NA	NA	NA	16.3432
	109	2	30	306	428	3.162		2.71325	3.67533	5.24368	2.73335	2.73335		109	2	100	249	230	3		3.33335	12.9918	8.20631	3.79204	8.7369			109	3	17	428	500	25.456		NA	NA	NA	NA	16.4221
	110	2	31	306	425	3		2.75392	3.94186	7.20533	2.75392	2.71325		110	2	101	250	229	1.414		3.35795	14.9129	8.7369	3.80257	8.20631			110	3	18	433	486	14.866		NA	NA	NA	NA	16.4998
	111	2	32	303	424	3.162		2.75416	4.26457	NA	2.79141	2.57679		111	2	102	251	226	3.162		3.56654	16.4634	9.17644	3.81084	7.98152			111	3	19	444	470	19.416		NA	NA	NA	NA	16.5042
	112	2	33	303	428	4		2.81128	4.39748	NA	2.7978	2.55917		112	2	103	249	224	2.828		3.56938	NA	9.18093	3.84774	7.53856			112	3	20	448	457	13.601		NA	NA	NA	NA	16.5109
	113	2	34	301	426	2.828		2.82109	4.76713	NA	2.8108	2.46965		113	2	104	246	223	3.162		3.59019	NA	9.36114	3.85034	7.28172			113	3	21	452	442	15.524		NA	NA	NA	NA	16.7635
	114	2	35	301	425	1		2.82535	NA	NA	2.84971	2.45369		114	2	105	245	222	1.414		3.59776	NA	10.5297	3.94742	6.50706			114	3	22	463	424	21.095		NA	NA	NA	NA	16.9535
	115	2	40	295	426	6.083		2.84971	NA	NA	2.85042	2.40461		115	2	106	249	217	6.403		3.64234	NA	10.8054	3.96362	5.52346			115	3	23	473	402	24.166		NA	NA	NA	NA	17.3004
	116	2	41	292	428	3.606		2.8665	NA	NA	2.87761	2.22759		116	2	107	251	214	3.606		3.65109	NA	11.6188	4.03315	5.46894			116	3	24	478	381	21.587		NA	NA	NA	NA	17.3927
	117	2	42	292	432	4		2.87631	NA	NA	2.88104	2.15475		117	2	108	249	213	2.236		3.66338	NA	12.0032	4.06165	5.3216			117	3	25	475	355	26.173		NA	NA	NA	NA	17.4523
	118	2	43	291	433	1.414		2.87903	NA	NA	2.91096	2.04608		118	2	109	245	212	4.123		3.74486	NA	12.5675	4.07915	4.83477			118	3	26	465	329	27.857		NA	NA	NA	NA	17.7539
	119	2	44	292	431	2.236		2.88104	NA	NA	2.919	2.03319		119	2	110	243	213	2.236		3.76733	NA	12.9918	4.08944	4.41108			119	3	27	448	301	32.757		NA	NA	NA	NA	18.1186
	120	2	45	290	426	5.385		2.89393	NA	NA	2.93142	1.89673		120	2	111	242	216	3.162		3.76733	NA	13.0063	4.15944	3.67687			120	3	28	430	286	23.431		NA	NA	NA	NA	18.887
	121	2	46	288	423	3.606		2.91096	NA	NA	2.95081	1.76263		121	3	1	492	230	NA		3.79204	NA	13.1696	4.18286	3.55306			121	3	29	413	261	30.232		NA	NA	NA	NA	19.0309
	122	2	47	288	419	4		2.93142	NA	NA	2.96086	1.70859		122	3	2	487	235	7.071		3.81084	NA	13.2565	4.21727	3.47962			122	3	30	406	241	21.19		NA	NA	NA	NA	19.0593
	123	2	48	286	416	3.606		2.96086	NA	NA	3.07415	1.45861		123	3	3	482	235	5		3.84774	NA	13.6821	4.29094	3.29102			123	3	31	388	230	21.095		NA	NA	NA	NA	20.4251
	124	2	49	285	414	2.236		2.96216	NA	NA	3.07663	1.35964		124	3	4	480	233	2.828		3.85034	NA	14.9129	4.33954	2.97801			124	3	32	370	221	20.125		NA	NA	NA	NA	21.0853
	125	2	50	287	412	2.828		3.07415	NA	NA	3.15586	1.16902		125	3	5	476	234	4.123		3.85128	NA	16.1626	4.35763	2.94809			125	3	35	346	218	24.187		NA	NA	NA	NA	21.6107
	126	2	51	281	413	6.083		3.15586	NA	NA	3.18589	3.55081		126	3	6	475	239	5.099		3.96362	NA	16.4634	4.36863	2.92893			126	3	36	323	213	23.537		NA	NA	NA	NA	22.008
	127	2	56	283	418	5.385		3.22148	NA	NA	3.22066	3.49677		127	3	7	472	239	3		3.99768	NA	16.7268	4.46642	2.85455			127	3	37	296	195	32.45		NA	NA	NA	NA	27.9724
	128	2	57	285	420	2.828		3.23591	NA	NA	3.23591	2.92893		128	3	8	471	235	4.123		3.99815	NA	NA	4.75223	2.77698			128	3	38	284	197	12.166		NA	NA	NA	NA	28.3398
	129	2	58	287	421	2.236		3.30674	NA	NA	3.24655	2.82109		129	3	9	467	234	4.123		4.06165	NA	NA	4.75495	2.77308			129	3	39	271	212	19.849
	130	2	59	295	422	8.062		3.46792	NA	NA	3.26949	2.80241		130	3	10	464	234	3		4.08944	NA	NA	4.97974	2.75333			130	3	40	246	225	28.178
	131	2	60	298	422	3		3.50233	NA	NA	3.27269	2.78893		131	3	11	461	236	3.606		4.18286	NA	NA	4.98648	2.75286			131	3	41	221	243	30.806
	132	2	61	297	418	4.123		3.64648	NA	NA	3.29184	2.6352		132	3	12	460	238	2.236		4.21727	NA	NA	5.28069	2.70934			132	3	42	199	263	29.732
	133	2	62	295	418	2		3.78589	NA	NA	3.30674	2.45723		133	3	16	457	237	3.162		4.23713	NA	NA	5.6002	2.57501			133	3	43	193	281	18.974
	134	2	63	293	416	2.828		3.94766	NA	NA	3.38396	2.45452		134	3	17	454	238	3.162		4.29094	NA	NA	5.67967	2.56614			134	4	1	357	318	NA
	135	2	64	289	415	4.123		4.13674	NA	NA	3.39448	2.44671		135	3	18	452	237	2.236		4.33954	NA	NA	5.82405	2.45593			135	4	2	336	318	21
	136	2	65	286	415	3		4.15921	NA	NA	3.40205	2.30978		136	3	19	450	234	3.606		4.36863	NA	NA	5.83493	2.14683			136	4	3	310	326	27.203
	137	2	66	282	415	4		4.18889	NA	NA	3.40938	2.27761		137	3	20	447	234	3		4.41108	NA	NA	6.14297	2.12744			137	4	4	294	339	20.616
	138	2	67	278	417	4.472		4.30927	NA	NA	3.46792	2.26378		138	3	21	447	231	3		4.46512	NA	NA	6.14699	2.11396			138	4	5	279	353	20.518
	139	2	68	277	420	3.162		4.82294	NA	NA	3.55459	2.20028		139	3	22	444	231	3		4.56043	NA	NA	6.21427	2.10059			139	4	6	264	370	22.672
	140	2	69	274	420	3		5.09244	NA	NA	3.67533	2.17379		140	3	31	439	234	5.831		4.6762	NA	NA	6.22527	1.9445			140	4	7	255	383	15.811
	141	2	70	272	418	2.828		5.12023	NA	NA	4.13674	2.00245		141	3	32	439	235	1		4.75223	NA	NA	6.23015	1.94119			141	4	8	252	395	12.369
	142	2	71	271	420	2.236		5.24368	NA	NA	4.15921	1.94013		142	3	33	437	237	2.828		4.75495	NA	NA	6.40016	1.92227			142	4	9	255	419	24.187
	143	2	72	270	418	2.236		5.50714	NA	NA	4.30927	1.90205		143	3	34	434	237	3		4.98648	NA	NA	6.53544	1.84718			143	4	14	268	433	19.105
	144	2	73	268	415	3.606		6.03122	NA	NA	4.76713	1.89874		144	3	35	434	235	2		5.28069	NA	NA	6.56394	1.83075			144	4	15	282	440	15.652
	145	2	74	269	413	2.236		7.20533	NA	NA	5.12023	1.89046		145	3	36	432	233	2.828		5.3216	NA	NA	6.99673	1.34781			145	4	16	292	455	18.028
	146	3	1	445	435	NA		NA	NA	NA	5.50714	1.80792		146	3	37	429	233	3		5.58779	NA	NA	7.00418	12.082			146	4	17	301	472	19.235
	147	3	2	447	435	2		NA	NA	NA	6.03122	1.56752		147	3	38	428	232	1.414		5.6002	NA	NA	7.00608	10.1347			147	4	18	309	485	15.264
	148	3	3	448	438	3.162		NA	NA	NA	NA	1.47481		148	3	39	428	230	2		5.67967	NA	NA	7.01081	9.98196			148	4	19	321	497	16.971
	149	3	4	449	438	1		NA	NA	NA	NA	1.19007		149	3	40	428	228	2		5.83493	NA	NA	7.08164	7.4222			149	4	20	335	511	19.799
	150	3	5	454	437	5.099		NA	NA	NA	NA	1.13236		150	3	41	428	225	3		6.14297	NA	NA	7.10493	7.36461			150	4	21	358	527	28.018
	151	3	6	459	435	5.385		NA	NA	NA	NA	5.09244		151	3	42	430	223	2.828		6.14699	NA	NA	7.29354	7.29354			151	4	22	378	533	20.881
	152	3	7	462	437	3.606		NA	NA	NA	NA	4.26457		152	3	43	430	221	2		6.23015	NA	NA	7.36461	7.00608			152	4	23	388	535	10.198
	153	3	8	463	438	1.414		NA	NA	NA	NA	4.18889		153	3	44	430	217	4		6.54526	NA	NA	7.4222	6.23015			153	4	24	398	542	12.207
	154	3	9	465	438	2		NA	NA	NA	NA	3.94186		154	3	45	425	214	5.831		6.56394	NA	NA	7.44005	6.14699			154	4	25	413	544	15.133
	155	3	10	466	442	4.123		NA	NA	NA	NA	3.60793		155	3	46	421	207	8.062		6.58369	NA	NA	7.56138	5.6002			155	4	26	429	541	16.279
	156	3	11	466	444	2		NA	NA	NA	NA	3.24277		156	3	47	420	201	6.083		7.00418	NA	NA	7.65763	5.28069			156	4	27	443	528	19.105
	157	3	12	469	442	3.606		NA	NA	NA	NA	3.22148		157	3	48	418	196	5.385		7.00608	NA	NA	7.69595	4.98648			157	4	30	472	512	33.121
	158	3	13	471	440	2.828		NA	NA	NA	NA	2.96961		158	3	49	414	193	5		7.08164	NA	NA	7.81313	4.46642			158	4	31	491	508	19.416
	159	3	14	475	439	4.123		NA	NA	NA	NA	2.96216		159	4	1	488	498	NA		7.10493	NA	NA	8.26094	4.33954			159	4	32	508	505	17.263
	160	3	15	478	439	3		NA	NA	NA	NA	2.89393		160	4	2	491	497	3.162		7.28172	NA	NA	8.51684	4.29094			160	5	1	272	275	NA
	161	3	16	481	441	3.606		NA	NA	NA	NA	2.87903		161	4	3	493	493	4.472		7.36461	NA	NA	8.7427	4.21727			161	5	2	249	296	31.145
	162	3	17	480	438	3.162		NA	NA	NA	NA	2.82535		162	4	4	489	488	6.403		7.44005	NA	NA	8.79272	4.08944			162	5	3	235	330	36.77
	163	3	18	482	436	2.828		NA	NA	NA	NA	2.81128		163	4	5	485	484	5.657		7.53856	NA	NA	9.03134	4.07915			163	5	4	227	355	26.249
	164	3	19	484	438	2.828		NA	NA	NA	NA	2.70095		164	4	6	487	479	5.385		7.58928	NA	NA	9.19547	3.81084			164	5	7	225	389	34.059
	165	3	20	486	439	2.236		NA	NA	NA	NA	2.47852		165	4	7	487	478	1		7.65763	NA	NA	9.38562	3.40796			165	5	8	225	414	25
	166	3	21	483	441	3.606		NA	NA	NA	NA	2.14766		166	4	8	483	477	4.123		7.98152	NA	NA	9.63607	3.21226			166	5	19	228	454	40.112
	167	3	22	480	441	3		NA	NA	NA	NA	2.13654		167	4	9	485	472	5.385		8.20631	NA	NA	9.93158	3.15361			167	5	20	232	473	19.416
	168	3	23	476	442	4.123		NA	NA	NA	NA	2.06157		168	4	10	493	468	8.944		8.26094	NA	NA	9.98196	2.99598			168	5	21	235	492	19.235
	169	3	24	473	447	5.831		NA	NA	NA	NA	1.92381		169	4	11	498	465	5.831		8.7369	NA	NA	10.1347	2.78573			169	5	22	239	512	20.396
	170	3	25	466	447	7		NA	NA	NA	NA	1.65136		170	4	12	500	459	6.325		8.7427	NA	NA	10.2212	2.4512			170	5	24	269	535	37.802
	171	3	26	462	450	5		NA	NA	NA	NA	1.39866		171	4	13	501	451	8.062		9.03134	NA	NA	10.3531	2.41916			171	5	25	303	533	34.059
	172	3	27	462	456	6		NA	NA	NA	NA	6.03122		172	4	14	504	443	8.544		9.17644	NA	NA	10.6677	2.22523			172	5	26	325	536	22.204
	173	3	28	459	459	4.243		NA	NA	NA	NA	5.12023		173	4	15	502	438	5.385		9.18093	NA	NA	11.1368	1.96236			173	5	27	347	538	22.091
	174	3	29	458	463	4.123		NA	NA	NA	NA	4.30927		174	4	16	500	436	2.828		9.19547	NA	NA	11.8721	3.79204			174	5	28	378	539	31.016
	175	3	33	460	464	2.236		NA	NA	NA	NA	4.15921		175	4	17	497	434	3.606		9.36114	NA	NA	12.082	3.28309			175	5	29	412	539	34
	176	3	34	457	467	4.243		NA	NA	NA	NA	4.13674		176	4	18	489	431	8.544		9.63607	NA	NA	12.117	3.05913			176	5	30	435	529	25.08
	177	3	35	454	465	3.606		NA	NA	NA	NA	3.67533		177	4	19	479	427	10.77		9.98196	NA	NA	12.3415	3.03796			177	5	31	463	520	29.411
	178	3	36	450	461	5.657		NA	NA	NA	NA	3.40938		178	4	20	467	424	12.369		10.1347	NA	NA	12.4392	3.01384			178	5	32	479	509	19.416
	179	3	37	448	458	3.606		NA	NA	NA	NA	3.39448		179	4	21	450	421	17.263		10.3531	NA	NA	13.9231	3.00793			179	5	35	495	477	35.777
	180	3	38	443	460	5.385		NA	NA	NA	NA	3.30674		180	4	22	438	418	12.369		10.5297	NA	NA	14.0253	3.00781			180	5	36	498	458	19.235
	181	3	39	441	462	2.828		NA	NA	NA	NA	3.29184		181	4	23	422	414	16.492		10.6677	NA	NA	14.0421	2.79768			181	6	1	327	536	NA
	182	3	44	444	469	7.616		NA	NA	NA	NA	3.15586		182	4	24	397	419	25.495		10.8054	NA	NA	14.0511	2.7706			182	6	4	348	520	26.401
	183	3	45	446	471	2.828		NA	NA	NA	NA	3.07415		183	5	1	384	423	NA		11.1368	NA	NA	NA	2.68534			183	6	5	377	510	30.676
	184	3	46	447	471	1		NA	NA	NA	NA	2.96086		184	5	2	369	436	19.849		11.6188	NA	NA	NA	2.67564			184	6	6	409	501	33.242
	185	3	47	448	471	1		NA	NA	NA	NA	2.91096		185	5	3	367	446	10.198		11.8721	NA	NA	NA	2.63591			185	6	7	437	482	33.838
	186	3	48	449	471	1		NA	NA	NA	NA	2.88104		186	5	4	366	456	10.05		12.0032	NA	NA	NA	2.62775			186	6	8	452	464	23.431
	187	3	49	450	474	3.162		NA	NA	NA	NA	2.87761		187	5	5	367	463	7.071		12.082	NA	NA	NA	2.48112			187	6	9	466	432	34.928
	188	3	50	448	476	2.828		NA	NA	NA	NA	2.85042		188	5	6	365	469	6.325		12.117	NA	NA	NA	2.39291			188	6	10	471	406	26.476
	189	3	51	444	478	4.472		NA	NA	NA	NA	2.79141		189	5	7	366	474	5.099		13.0063	NA	NA	NA	2.27359			189	6	11	479	376	31.048
	190	3	52	442	480	2.828		NA	NA	NA	NA	2.68664		190	5	8	366	478	4		13.1696	NA	NA	NA	2.26035			190	6	14	486	344	32.757
	191	3	53	440	481	2.236		NA	NA	NA	NA	2.51388		191	5	9	361	480	5.385		13.2565	NA	NA	NA	2.25018			191	6	15	484	323	21.095
	192	3	54	436	481	4		NA	NA	NA	NA	2.45747		192	5	10	359	485	5.385		13.6821	NA	NA	NA	2.24261			192	6	16	480	295	28.284
	193	3	55	434	479	2.828		NA	NA	NA	NA	2.41502		193	5	11	362	489	5		13.9231	NA	NA	NA	2.21518			193	6	17	467	262	35.468
	194	4	1	393	329	NA		NA	NA	NA	NA	2.41112		194	5	12	360	492	3.606		14.0253	NA	NA	NA	2.17485			194	6	19	439	220	50.478
	195	4	2	391	333	4.472		NA	NA	NA	NA	2.16788		195	5	13	352	489	8.544		14.0421	NA	NA	NA	2.13098			195	6	20	411	204	32.249
	196	4	3	390	337	4.123		NA	NA	NA	NA	2.07198		196	5	14	348	491	4.472		14.0511	NA	NA	NA	2.1285			196	6	21	391	187	26.249
	197	4	4	389	341	4.123		NA	NA	NA	NA	1.98743		197	5	15	342	491	6		16.1626	NA	NA	NA	2.01865			197	7	1	378	362	NA
	198	4	5	389	341	0		NA	NA	NA	NA	1.98459		198	5	16	334	493	8.246		16.7268	NA	NA	NA	2.00446			198	7	2	378	351	11
	199	4	6	386	343	3.606		NA	NA	NA	NA	1.96874		199	5	17	330	500	8.062		NA	NA	NA	NA	1.99973			199	7	3	369	342	12.728
	200	4	7	386	343	0		NA	NA	NA	NA	3.23591		200	5	18	334	504	5.657		NA	NA	NA	NA	1.98873			200	7	4	365	339	5
	201	4	8	385	343	1		NA	NA	NA	NA	2.84971		201	5	19	338	506	4.472		NA	NA	NA	NA	1.98388			201	7	5	359	334	7.81
	202	4	9	385	344	1		NA	NA	NA	NA	2.59488		202	5	20	343	509	5.831		NA	NA	NA	NA	1.90607			202	7	6	348	333	11.045
	203	4	10	383	346	2.828		NA	NA	NA	NA	2.48703		203	5	21	344	513	4.123		NA	NA	NA	NA	1.82401			203	7	7	337	337	11.705
	204	4	11	382	344	2.236		NA	NA	NA	NA	2.39291		204	5	22	353	509	9.849		NA	NA	NA	NA	1.74632			204	7	8	335	342	5.385
	205	4	12	382	343	1		NA	NA	NA	NA	2.34927		205	5	23	356	510	3.162		NA	NA	NA	NA	1.71214			205	7	9	328	351	11.402
	206	4	13	384	343	2		NA	NA	NA	NA	2.32716		206	5	27	361	514	6.403		NA	NA	NA	NA	1.64202			206	7	10	320	355	8.944
	207	4	14	385	344	1.414		NA	NA	NA	NA	2.21648		207	5	28	364	516	3.606		NA	NA	NA	NA	1.27923			207	7	11	315	369	14.866
	208	4	15	386	346	2.236		NA	NA	NA	NA	2.20465		208	5	29	365	516	1		NA	NA	NA	NA	16.7268			208	7	12	318	388	19.235
	209	4	16	388	346	2		NA	NA	NA	NA	2.2017		209	5	30	367	515	2.236		NA	NA	NA	NA	14.0511			209	7	13	318	402	14
	210	4	17	389	345	1.414		NA	NA	NA	NA	2.17462		210	5	31	368	514	1.414		NA	NA	NA	NA	14.0253			210	7	14	314	413	11.705
	211	4	18	390	342	3.162		NA	NA	NA	NA	2.15061		211	5	32	371	515	3.162		NA	NA	NA	NA	13.9231			211	7	15	313	421	8.062
	212	4	19	392	342	2		NA	NA	NA	NA	2.0948		212	5	33	374	517	3.606		NA	NA	NA	NA	13.0063			212	7	16	314	433	12.042
	213	4	20	396	343	4.123		NA	NA	NA	NA	2.00327		213	5	34	378	517	4		NA	NA	NA	NA	12.0032			213	7	17	316	446	13.153
	214	4	21	400	341	4.472		NA	NA	NA	NA	1.99263		214	5	35	380	520	3.606		NA	NA	NA	NA	11.8721			214	7	18	321	455	10.296
	215	4	31	405	338	5.831		NA	NA	NA	NA	1.8849		215	5	36	382	521	2.236		NA	NA	NA	NA	11.1368			215	7	19	330	461	10.817
	216	4	32	405	338	0		NA	NA	NA	NA	1.85712		216	5	37	386	520	4.123		NA	NA	NA	NA	10.8054			216	7	20	339	463	9.22
	217	4	33	408	337	3.162		NA	NA	NA	NA	1.73047		217	5	38	389	517	4.243		NA	NA	NA	NA	10.3531			217	7	21	348	465	9.22
	218	4	34	410	337	2		NA	NA	NA	NA	1.69795		218	5	39	392	517	3		NA	NA	NA	NA	9.63607			218	7	22	361	465	13
	219	4	48	411	337	1		NA	NA	NA	NA	1.63433		219	5	40	394	514	3.606		NA	NA	NA	NA	9.19547			219	7	23	373	468	12.369
	220	4	49	412	337	1		NA	NA	NA	NA	1.56634		220	5	41	398	514	4		NA	NA	NA	NA	9.17644			220	7	24	386	472	13.601
	221	4	50	414	338	2.236		NA	NA	NA	NA	1.52377		221	5	42	402	509	6.403		NA	NA	NA	NA	7.65763			221	8	1	380	289	NA
	222	4	51	416	339	2.236		NA	NA	NA	NA	1.51857		222	5	43	406	506	5		NA	NA	NA	NA	7.58928			222	8	2	356	290	24.021
	223	4	52	416	339	0		NA	NA	NA	NA	1.11321		223	5	44	414	504	8.246		NA	NA	NA	NA	6.58369			223	8	3	336	294	20.396
	224	4	53	417	338	1.414		NA	NA	NA	NA	0.895862		224	5	45	422	503	8.062		NA	NA	NA	NA	5.58779			224	8	4	309	296	27.074
	225	4	54	417	334	4		NA	NA	NA	NA	7.20533		225	5	46	424	499	4.472		NA	NA	NA	NA	4.46512			225	8	5	286	300	23.345
	226	4	55	417	333	1		NA	NA	NA	NA	5.24368		226	5	47	429	499	5		NA	NA	NA	NA	3.85128			226	8	6	254	316	35.777
	227	4	56	413	333	4		NA	NA	NA	NA	4.82294		227	5	48	429	501	2		NA	NA	NA	NA	3.59776			227	8	7	229	331	29.155
	228	4	57	412	336	3.162		NA	NA	NA	NA	4.39748		228	5	49	433	497	5.657		NA	NA	NA	NA	3.27316			228	8	8	210	351	27.586
	229	4	58	412	336	0		NA	NA	NA	NA	3.94766		229	5	50	434	493	4.123		NA	NA	NA	NA	2.43701			229	8	9	199	372	23.707
	230	4	59	411	334	2.236		NA	NA	NA	NA	3.78589		230	5	51	437	491	3.606		NA	NA	NA	NA	2.41904			230	9	1	344	311	NA
	231	4	60	411	332	2		NA	NA	NA	NA	3.64648		231	5	52	436	482	9.055		NA	NA	NA	NA	1.95077			231	9	2	320	312	24.021
	232	4	61	411	332	0		NA	NA	NA	NA	3.50233		232	5	53	432	477	6.403		NA	NA	NA	NA	16.4634			232	9	3	292	329	32.757
	233	4	62	411	330	2		NA	NA	NA	NA	3.46532		233	5	54	432	475	2		NA	NA	NA	NA	14.9129			233	9	4	268	349	31.241
	234	4	63	413	327	3.606		NA	NA	NA	NA	2.77746		234	5	55	434	477	2.828		NA	NA	NA	NA	12.9918			234	9	5	247	365	26.401
	235	4	64	415	327	2		NA	NA	NA	NA	2.57525		235	5	56	432	477	2		NA	NA	NA	NA	12.5675			235	9	6	238	378	15.811
	236	4	65	418	326	3.162		NA	NA	NA	NA	2.53315		236	5	57	432	470	7		NA	NA	NA	NA	12.4392			236	9	7	227	393	18.601
	237	4	66	420	325	2.236		NA	NA	NA	NA	2.49437		237	5	58	435	465	5.831		NA	NA	NA	NA	12.3415			237	9	8	226	410	17.029
	238	4	67	422	324	2.236		NA	NA	NA	NA	2.00564		238	5	59	435	459	6		NA	NA	NA	NA	9.38562			238	9	9	225	425	15.033
	239	4	68	424	324	2		NA	NA	NA	NA	5.50714		239	5	60	438	459	3		NA	NA	NA	NA	8.79272			239	9	10	235	438	16.401
	240	4	69	426	323	2.236		NA	NA	NA	NA	4.76713		240	5	61	441	455	5		NA	NA	NA	NA	8.51684			240	9	11	240	449	12.083
	241	4	70	426	321	2		NA	NA	NA	NA	3.46792		241	5	62	449	454	8.062		NA	NA	NA	NA	7.69595			241	9	12	251	466	20.248
	242	4	71	427	321	1		NA	NA	NA	NA	3.22066		242	5	63	453	452	4.472		NA	NA	NA	NA	7.56138			242	9	13	256	483	17.72
	243	4	72	428	321	1		NA	NA	NA	NA	2.93142		243	5	64	457	456	5.657		NA	NA	NA	NA	7.01081			243	9	14	261	500	17.72
	244	4	73	429	322	1.414		NA	NA	NA	NA	2.7978		244	5	65	461	456	4		NA	NA	NA	NA	6.53544			244	9	15	266	508	9.434
	245	4	74	428	321	1.414		NA	NA	NA	NA	2.71183		245	5	66	461	453	3		NA	NA	NA	NA	6.40016			245	9	16	270	521	13.601
	246	4	75	427	319	2.236		NA	NA	NA	NA	2.69894		246	5	67	466	454	5.099		NA	NA	NA	NA	5.26508			246	9	17	279	532	14.213
	247	4	76	423	318	4.123		NA	NA	NA	NA	2.66039		247	5	68	472	455	6.083		NA	NA	NA	NA	5.06216			247	9	23	290	535	11.402
	248	4	77	422	318	1		NA	NA	NA	NA	2.58388		248	5	69	476	449	7.211		NA	NA	NA	NA	5.01758			248	9	24	307	542	18.385
	249	4	78	424	319	2.236		NA	NA	NA	NA	2.46291		249	5	70	481	446	5.831		NA	NA	NA	NA	4.97974			249	9	25	331	545	24.187
	250	4	79	426	317	2.828		NA	NA	NA	NA	2.36926		250	5	71	486	441	7.071		NA	NA	NA	NA	4.35763			250	9	26	366	543	35.057
	251	4	80	425	316	1.414		NA	NA	NA	NA	2.30398		251	5	72	490	438	5		NA	NA	NA	NA	4.03315			251	9	27	384	528	23.431
	252	4	81	425	314	2		NA	NA	NA	NA	2.16953		252	5	73	484	435	6.708		NA	NA	NA	NA	3.94742			252	9	28	399	513	21.213
	253	4	82	424	313	1.414		NA	NA	NA	NA	2.16681		253	5	74	477	433	7.28		NA	NA	NA	NA	3.80257			253	9	29	412	497	20.616
	254	4	83	421	312	3.162		NA	NA	NA	NA	2.10036		254	5	75	474	428	5.831		NA	NA	NA	NA	3.59255			254	9	30	423	487	14.866
	255	4	84	424	309	4.243		NA	NA	NA	NA	2.04395		255	5	76	472	423	5.385		NA	NA	NA	NA	3.24348			255	9	31	436	467	23.854
	256	4	85	426	309	2		NA	NA	NA	NA	2.04395		256	5	77	469	420	4.243		NA	NA	NA	NA	2.47261			256	10	1	541	445	NA
	257	4	86	427	311	2.236		NA	NA	NA	NA	1.77375		257	5	78	476	418	7.28		NA	NA	NA	NA	1.83157			257	10	2	544	437	8.544
	258	4	87	429	312	2.236		NA	NA	NA	NA	1.62759		258	5	79	477	415	3.162		NA	NA	NA	NA	16.1626			258	10	3	542	433	4.472
	259	4	88	431	309	3.606								259	5	80	478	411	4.123		NA	NA	NA	NA	13.6821			259	10	4	538	426	8.062
	260	4	89	431	308	1								260	5	81	476	405	6.325		NA	NA	NA	NA	13.2565			260	10	5	540	420	6.325
	261	4	90	431	307	1								261	5	82	475	400	5.099		NA	NA	NA	NA	13.1696			261	10	6	543	413	7.616
	262	4	91	431	306	1								262	5	83	467	395	9.434		NA	NA	NA	NA	10.5297			262	10	7	542	406	7.071
	263	4	92	427	306	4								263	5	84	463	393	4.472		NA	NA	NA	NA	9.36114			263	10	8	538	402	5.657
	264	4	93	429	309	3.606								264	5	85	459	395	4.472		NA	NA	NA	NA	7.89177			264	10	9	537	395	7.071
	265	4	94	431	310	2.236								265	5	86	453	395	6		NA	NA	NA	NA	7.80438			265	10	10	539	389	6.325
	266	4	95	432	306	4.123								266	5	87	449	392	5		NA	NA	NA	NA	6.54526			266	10	11	542	377	12.369
	267	4	96	432	305	1								267	5	88	445	389	5		NA	NA	NA	NA	4.77695			267	10	16	544	364	13.153
	268	4	97	432	303	2								268	5	89	440	387	5.385		NA	NA	NA	NA	4.6762			268	10	17	546	349	15.133
	269	4	98	434	305	2.828								269	5	90	437	387	3		NA	NA	NA	NA	4.66035			269	10	18	543	336	13.342
	270	4	99	435	306	1.414								270	5	91	432	385	5.385		NA	NA	NA	NA	3.99768			270	10	22	532	305	32.894
	271	4	100	434	302	4.123								271	5	92	423	380	10.296		NA	NA	NA	NA	3.75799			271	10	30	519	283	25.554
	272	4	101	436	300	2.828								272	5	93	419	381	4.123		NA	NA	NA	NA	3.26382			272	10	31	497	260	31.828
	273	4	102	437	297	3.162								273	5	94	414	383	5.385		NA	NA	NA	NA	2.81269			273	10	32	455	230	51.614
	274	4	103	437	295	2								274	5	95	408	387	7.211		NA	NA	NA	NA	2.7447			274	10	33	400	226	55.145
	275	4	104	437	295	0								275	5	96	402	387	6		NA	NA	NA	NA	2.2665			275	10	34	348	234	52.612
	276	4	105	434	296	3.162								276	5	97	401	385	2.236		NA	NA	NA	NA	1.83193			276	10	35	304	245	45.354
	277	4	113	432	292	4.472								277	5	102	397	386	4.123		NA	NA	NA	NA	14.0421			277	10	36	263	262	44.385
	278	4	114	428	294	4.472								278	5	103	394	386	3		NA	NA	NA	NA	12.117			278	10	37	229	281	38.949
	279	4	115	427	295	1.414								279	5	104	393	388	2.236		NA	NA	NA	NA	10.6677			279	10	38	207	298	27.803
	280	4	116	426	295	1								280	5	105	393	388	0		NA	NA	NA	NA	9.03134			280	10	39	193	319	25.239
	281	4	117	426	293	2								281	5	106	386	388	7		NA	NA	NA	NA	8.7427			281	10	40	189	342	23.345
	282	4	118	424	289	4.472								282	5	107	383	385	4.243		NA	NA	NA	NA	8.26094			282	10	41	189	358	16
	283	4	119	423	286	3.162								283	5	108	378	383	5.385		NA	NA	NA	NA	7.08164			283	10	42	190	377	19.026
	284	4	120	423	285	1								284	5	109	375	380	4.243		NA	NA	NA	NA	7.00418
	285	4	121	421	284	2.236								285	5	110	375	380	0		NA	NA	NA	NA	6.99673
	286	4	122	420	283	1.414								286	5	111	371	381	4.123		NA	NA	NA	NA	6.14297			WT 7-8ss - Embryo 2
	287	4	123	419	283	1								287	5	115	369	378	3.606		NA	NA	NA	NA	5.83493			Track number	Track ID	Point ID	x [pixel]	y [pixel]	Distance to Point [pixel]
	288	4	124	419	283	0								288	5	116	370	376	2.236		NA	NA	NA	NA	5.82405			1	1	1	442	447	NA
	289	4	125	422	283	3								289	5	117	371	374	2.236		NA	NA	NA	NA	5.67967			2	1	2	442	432	15
	290	4	126	422	284	1								290	5	118	369	373	2.236		NA	NA	NA	NA	4.75495			3	1	3	440	428	4.472
	291	4	127	425	284	3								291	5	119	366	371	3.606		NA	NA	NA	NA	4.06165			4	1	4	438	423	5.385
	292	4	128	425	281	3								292	5	120	365	370	1.414		NA	NA	NA	NA	3.85034			5	1	5	435	405	18.248
	293	4	129	425	281	0								293	5	121	360	368	5.385		NA	NA	NA	NA	3.84774			6	1	6	436	392	13.038
	294	4	130	422	281	3								294	5	122	358	365	3.606		NA	NA	NA	NA	3.76733			7	1	7	437	380	12.042
	295	4	131	421	281	1								295	5	123	355	366	3.162		NA	NA	NA	NA	3.65109			8	1	8	438	374	6.083
	296	4	132	421	279	2								296	5	124	350	366	5		NA	NA	NA	NA	3.56938			9	1	9	434	363	11.705
	297	4	133	423	278	2.236								297	5	125	346	365	4.123		NA	NA	NA	NA	3.35795			10	1	10	434	355	8
	298	4	136	430	276	7.28								298	5	126	344	368	3.606		NA	NA	NA	NA	3.15834			11	1	11	437	350	5.831
	299	4	137	431	271	5.099								299	5	127	339	369	5.099		NA	NA	NA	NA	3.12677			12	1	12	440	347	4.243
	300	4	138	435	270	4.123								300	5	128	334	367	5.385		NA	NA	NA	NA	3.05617			13	1	13	441	343	4.123
	301	4	139	438	270	3								301	5	129	330	370	5		NA	NA	NA	NA	3.01159			14	1	14	441	340	3
	302	4	140	439	271	1.414								302	5	130	325	373	5.831		NA	NA	NA	NA	2.89133			15	1	15	443	340	2
	303	4	141	442	273	3.606								303	5	131	316	376	9.487		NA	NA	NA	NA	2.88601			16	1	16	447	336	5.657
	304	4	142	445	274	3.162								304	6	1	546	441	NA		NA	NA	NA	NA	2.80607			17	1	17	451	323	13.601
	305	4	143	447	274	2								305	6	10	545	430	11.045		NA	NA	NA	NA	2.40343			18	1	18	452	313	10.05
	306	4	144	448	276	2.236								306	6	11	540	421	10.296		NA	NA	NA	NA	2.32751			19	1	19	451	303	10.05
	307	4	145	451	277	3.162								307	6	12	529	411	14.866		NA	NA	NA	NA	2.31143			20	1	20	450	295	8.062
	308	4	146	453	277	2								308	6	13	518	401	14.866		NA	NA	NA	NA	1.95999			21	1	21	444	286	10.817
	309	4	147	453	278	1								309	6	14	506	392	15		NA	NA	NA	NA	1.92807			22	1	22	438	279	9.22
	310	4	148	453	280	2								310	6	15	500	387	7.81									23	1	23	435	276	4.243
	311	4	149	454	280	1								311	6	16	488	383	12.649									24	1	24	430	270	7.81
	312	5	1	383	403	NA								312	6	17	480	377	10									25	1	25	428	266	4.472
	313	5	2	385	403	2								313	6	21	468	368	15									26	1	26	426	259	7.28
	314	5	3	387	403	2								314	6	22	458	369	10.05									27	1	27	426	257	2
	315	5	4	382	405	5.385								315	6	23	453	371	5.385									28	1	28	419	257	7
	316	5	5	381	408	3.162								316	6	24	446	363	10.63									29	1	29	402	255	17.117
	317	5	6	378	410	3.606								317	6	25	445	358	5.099									30	1	30	380	251	22.361
	318	5	7	377	411	1.414								318	6	26	443	354	4.472									31	1	31	365	242	17.493
	319	5	8	377	407	4								319	6	27	437	353	6.083									32	1	32	340	239	25.179
	320	5	9	377	406	1								320	6	28	436	349	4.123									33	1	33	322	240	18.028
	321	5	10	374	406	3								321	6	29	433	348	3.162									34	1	34	303	254	23.601
	322	5	11	372	406	2								322	6	30	427	346	6.325									35	1	35	282	282	35
	323	5	12	369	406	3								323	6	31	421	343	6.708									36	1	36	269	316	36.401
	324	5	13	369	403	3								324	6	32	416	341	5.385									37	1	37	257	332	20
	325	5	14	369	400	3								325	6	33	409	343	7.28									38	1	38	246	348	19.416
	326	5	15	369	399	1								326	6	34	403	344	6.083									39	1	39	240	362	15.232
	327	5	16	369	396	3								327	6	35	398	341	5.831									40	1	40	231	369	11.402
	328	5	17	365	395	4.123								328	6	36	391	339	7.28									41	1	41	223	374	9.434
	329	5	18	363	395	2								329	6	37	396	337	5.385									42	1	42	220	377	4.243
	330	5	19	363	393	2								330	6	38	404	339	8.246									43	1	43	222	385	8.246
	331	5	20	364	395	2.236								331	6	39	404	344	5									44	1	44	229	387	7.28
	332	5	21	365	396	1.414								332	6	40	399	341	5.831									45	1	45	233	388	4.123
	333	5	22	366	396	1								333	6	41	396	337	5									46	1	46	235	386	2.828
	334	5	23	365	398	2.236								334	6	42	393	336	3.162									47	1	47	235	384	2
	335	5	24	364	398	1								335	6	43	388	333	5.831									48	1	48	229	385	6.083
	336	5	25	361	399	3.162								336	6	44	382	339	8.485									49	1	49	226	387	3.606
	337	5	26	361	399	0								337	6	45	373	342	9.487									50	1	50	223	383	5
	338	5	27	362	396	3.162								338	6	46	362	342	11									51	2	1	456	262	NA
	339	5	28	365	396	3								339	6	47	357	344	5.385									52	2	2	453	262	3
	340	5	29	367	396	2								340	6	48	353	342	4.472									53	2	3	453	264	2
	341	5	30	369	396	2								341	6	49	348	337	7.071									54	2	4	452	269	5.099
	342	5	31	364	397	5.099								342	6	50	345	332	5.831									55	2	5	452	274	5
	343	5	32	363	397	1								343	6	51	348	329	4.243									56	2	6	452	275	1
	344	5	33	364	396	1.414								344	6	52	340	326	8.544									57	2	7	456	277	4.472
	345	5	34	366	395	2.236								345	6	53	335	325	5.099									58	2	8	453	278	3.162
	346	5	35	369	393	3.606								346	6	54	331	326	4.123									59	2	9	452	280	2.236
	347	5	36	370	391	2.236								347	6	55	326	327	5.099									60	2	10	451	281	1.414
	348	5	37	370	389	2								348	6	56	323	330	4.243									61	2	11	449	277	4.472
	349	5	38	368	389	2								349	7	1	218	281	NA									62	2	12	450	275	2.236
	350	5	39	366	390	2.236								350	7	10	213	287	7.81									63	2	13	453	275	3
	351	5	40	366	392	2								351	7	11	212	291	4.123									64	2	14	455	274	2.236
	352	5	41	368	389	3.606								352	7	12	211	292	1.414									65	2	15	456	273	1.414
	353	5	42	371	388	3.162								353	7	13	207	292	4									66	2	16	453	275	3.606
	354	5	43	371	385	3								354	7	14	205	291	2.236									67	2	17	453	277	2
	355	5	44	371	384	1								355	7	15	204	290	1.414									68	2	18	453	278	1
	356	5	45	375	385	4.123								356	7	16	202	288	2.828									69	2	19	450	275	4.243
	357	5	46	376	388	3.162								357	7	17	199	288	3									70	2	20	447	271	5
	358	5	47	376	388	0								358	7	18	198	292	4.123									71	2	21	444	270	3.162
	359	5	48	375	389	1.414								359	7	19	197	293	1.414									72	2	22	441	265	5.831
	360	5	49	372	389	3								360	7	20	193	294	4.123									73	2	23	437	263	4.472
	361	5	50	371	386	3.162								361	7	21	192	291	3.162									74	2	24	437	262	1
	362	5	51	368	387	3.162								362	7	22	192	289	2									75	2	25	437	261	1
	363	5	52	368	388	1								363	7	23	191	289	1									76	2	30	434	264	4.243
	364	5	53	368	389	1								364	7	24	190	291	2.236									77	2	31	435	266	2.236
	365	5	54	365	387	3.606								365	7	25	192	288	3.606									78	2	32	435	269	3
	366	5	55	362	387	3								366	7	26	190	293	5.385									79	2	33	431	271	4.472
	367	5	56	361	383	4.123								367	7	27	190	295	2									80	2	34	431	273	2
	368	5	57	361	383	0								368	7	28	187	296	3.162									81	2	35	425	281	10
	369	5	58	364	383	3								369	7	29	185	295	2.236									82	2	36	414	288	13.038
	370	5	59	364	384	1								370	7	30	183	298	3.606									83	2	37	400	295	15.652
	371	5	60	364	385	1								371	7	31	179	296	4.472									84	2	38	390	299	10.77
	372	5	61	361	386	3.162								372	7	33	173	301	7.81									85	2	39	382	303	8.944
	373	5	62	358	386	3								373	7	34	170	299	3.606									86	2	40	366	325	27.203
	374	5	63	360	389	3.606								374	7	40	170	296	3									87	2	45	368	347	22.091
	375	5	64	362	390	2.236								375	7	41	170	293	3									88	2	46	369	354	7.071
	376	5	65	361	392	2.236								376	7	42	170	293	0									89	2	47	367	361	7.28
	377	5	66	359	392	2								377	7	43	168	292	2.236									90	2	48	363	375	14.56
	378	5	67	363	389	5								378	7	44	169	290	2.236									91	2	49	362	385	10.05
	379	5	68	366	387	3.606								379	7	45	172	287	4.243									92	2	50	365	399	14.318
	380	5	69	368	390	3.606								380	7	46	174	286	2.236									93	2	51	362	408	9.487
	381	5	70	365	392	3.606								381	7	47	175	285	1.414									94	2	52	351	425	20.248
	382	5	71	367	393	2.236								382	7	48	178	284	3.162									95	2	53	346	434	10.296
	383	5	72	372	392	5.099								383	7	49	181	281	4.243									96	2	54	337	440	10.817
	384	6	1	209	292	NA								384	8	1	563	384	NA									97	2	55	331	444	7.211
	385	6	2	208	292	1								385	8	2	553	375	13.454									98	2	56	330	445	1.414
	386	6	3	212	291	4.123								386	8	3	541	362	17.692									99	2	61	325	443	5.385
	387	6	4	212	291	0								387	8	4	533	357	9.434									100	2	62	325	442	1
	388	6	5	213	286	5.099								388	8	5	524	349	12.042									101	2	63	321	445	5
	389	6	6	212	284	2.236								389	8	6	519	340	10.296									102	2	64	321	448	3
	390	6	7	210	281	3.606								390	8	9	505	327	19.105									103	2	65	323	452	4.472
	391	6	8	211	278	3.162								391	8	10	490	318	17.493									104	2	66	326	456	5
	392	6	9	214	277	3.162								392	8	11	479	313	12.083									105	2	67	328	459	3.606
	393	6	10	214	276	1								393	8	12	476	309	5									106	2	68	332	460	4.123
	394	6	11	213	272	4.123								394	8	13	471	305	6.403									107	2	69	337	461	5.099
	395	6	12	213	268	4								395	8	14	467	305	4									108	2	70	340	461	3
	396	6	13	216	266	3.606								396	8	15	463	304	4.123									109	2	71	346	462	6.083
	397	6	14	218	264	2.828								397	8	16	459	302	4.472									110	2	72	352	462	6
	398	6	15	217	262	2.236								398	8	17	456	299	4.243									111	2	82	359	456	9.22
	399	6	16	216	262	1								399	8	18	453	295	5									112	2	83	363	452	5.657
	400	6	17	216	262	0								400	8	19	449	295	4									113	2	84	368	447	7.071
	401	6	18	218	262	2								401	8	20	445	296	4.123									114	2	85	373	443	6.403
	402	6	40	220	265	3.606								402	8	24	430	299	15.297									115	2	86	380	437	9.22
	403	6	41	223	264	3.162								403	8	25	427	303	5									116	2	87	384	432	6.403
	404	6	42	223	266	2								404	8	26	422	302	5.099									117	2	88	389	427	7.071
	405	6	43	223	266	0								405	8	27	417	301	5.099									118	2	89	392	421	6.708
	406	6	44	222	269	3.162								406	8	28	414	298	4.243									119	2	90	394	418	3.606
	407	6	45	222	269	0								407	8	29	410	296	4.472									120	2	91	400	414	7.211
	408	6	46	222	273	4								408	8	30	407	292	5									121	2	92	405	410	6.403
	409	6	47	224	274	2.236								409	8	31	403	291	4.123									122	2	93	411	406	7.211
	410	6	48	225	276	2.236								410	8	32	401	295	4.472									123	2	94	422	400	12.53
	411	6	52	228	282	6.708								411	8	33	403	295	2									124	2	95	428	395	7.81
	412	6	53	228	285	3								412	8	34	403	293	2									125	2	96	432	390	6.403
	413	6	54	232	285	4								413	8	39	398	288	7.071									126	2	99	437	374	16.763
	414	6	55	229	281	5								414	8	40	395	288	3									127	2	100	438	369	5.099
	415	6	56	231	279	2.828								415	8	41	393	287	2.236									128	2	101	441	361	8.544
	416	6	57	232	279	1								416	8	42	391	286	2.236									129	2	102	441	357	4
	417	6	58	235	278	3.162								417	8	43	391	282	4									130	2	103	441	353	4
	418	6	59	238	277	3.162								418	9	1	132	403	NA									131	2	104	437	343	10.77
	419	6	60	242	276	4.123								419	9	3	137	399	6.403									132	2	105	436	336	7.071
	420	6	61	246	275	4.123								420	9	4	143	394	7.81									133	2	106	436	330	6
	421	6	62	248	273	2.828								421	9	5	148	389	7.071									134	2	107	438	319	11.18
	422	6	63	248	272	1								422	9	6	149	385	4.123									135	2	108	443	308	12.083
	423	7	1	353	322	NA								423	9	7	155	379	8.485									136	2	109	445	299	9.22
	424	7	2	350	319	4.243								424	9	8	161	370	10.817									137	2	110	446	292	7.071
	425	7	3	347	320	3.162								425	9	9	162	362	8.062									138	2	111	444	288	4.472
	426	7	4	347	319	1								426	9	10	159	358	5									139	2	112	441	284	5
	427	7	5	347	319	0								427	9	11	156	351	7.616									140	2	113	437	280	5.657
	428	7	6	345	318	2.236								428	9	12	157	344	7.071									141	2	114	431	275	7.81
	429	7	7	346	317	1.414								429	9	13	159	341	3.606									142	2	115	427	270	6.403
	430	7	8	348	322	5.385								430	9	14	162	335	6.708									143	2	116	424	266	5
	431	7	9	348	321	1								431	9	15	165	330	5.831									144	2	117	420	263	5
	432	7	10	343	320	5.099								432	9	16	166	320	10.05									145	2	118	410	260	10.44
	433	7	11	340	320	3								433	9	19	163	313	7.616									146	2	119	400	261	10.05
	434	7	12	339	320	1								434	9	20	163	311	2									147	2	120	388	265	12.649
	435	7	13	340	322	2.236								435	9	21	163	309	2									148	2	121	371	266	17.029
	436	7	14	341	320	2.236								436	9	22	164	304	5.099									149	2	122	358	270	13.601
	437	7	15	341	317	3								437	9	23	162	302	2.828									150	2	123	350	274	8.944
	438	7	16	337	314	5								438	10	1	365	461	NA									151	2	124	342	266	11.314
	439	7	17	338	313	1.414								439	10	2	357	466	9.434									152	2	125	329	265	13.038
	440	7	18	339	311	2.236								440	10	3	351	471	7.81									153	2	126	303	265	26
	441	7	19	337	310	2.236								441	10	11	349	476	5.385									154	2	127	293	269	10.77
	442	7	20	337	307	3								442	10	12	349	478	2									155	3	1	408	229	NA
	443	7	25	340	304	4.243								443	10	13	352	479	3.162									156	3	2	401	249	21.19
	444	7	26	342	303	2.236								444	10	14	355	481	3.606									157	3	3	394	266	18.385
	445	7	27	342	303	0								445	10	15	356	483	2.236									158	3	4	387	279	14.765
	446	7	28	342	300	3								446	10	16	359	486	4.243									159	3	5	384	289	10.44
	447	7	29	342	297	3								447	10	17	359	492	6									160	3	6	375	302	15.811
	448	7	30	342	297	0								448	10	18	357	496	4.472									161	3	7	366	316	16.643
	449	7	31	341	299	2.236								449	10	19	354	497	3.162									162	3	8	357	326	13.454
	450	7	32	339	300	2.236								450	10	20	352	497	2									163	3	9	352	337	12.083
	451	7	33	339	298	2								451	10	21	349	497	3									164	3	11	345	365	28.862
	452	7	34	340	296	2.236								452	10	22	344	498	5.099
	453	7	35	339	294	2.236								453	10	23	335	497	9.055
	454	7	36	338	295	1.414								454	10	27	331	498	4.123									WT 7-8ss - Embryo 3
	455	7	37	335	297	3.606								455	10	28	325	501	6.708									Track number	Track ID	Point ID	x [pixel]	y [pixel]	Distance to Point [pixel]
	456	7	38	332	296	3.162								456	10	29	323	502	2.236									1	1	1	332	368	NA
	457	7	42	333	291	5.099								457	10	30	320	505	4.243									2	1	2	339	361	9.899
	458	7	43	336	291	3								458	10	31	314	506	6.083									3	1	3	352	351	16.401
	459	7	44	337	292	1.414								459	10	32	307	508	7.28									4	1	4	357	335	16.763
	460	7	45	336	295	3.162								460	10	33	303	511	5									5	1	5	353	323	12.649
	461	7	46	334	297	2.828								461	10	34	301	515	4.472									6	1	6	349	318	6.403
	462	7	47	331	301	5								462	10	35	299	518	3.606									7	1	7	349	313	5
	463	7	48	333	300	2.236								463	10	36	297	517	2.236									8	1	8	349	309	4
	464	7	49	326	305	8.602								464	10	37	298	519	2.236									9	1	9	346	303	6.708
	465	7	50	324	306	2.236								465	11	1	435	511	NA									10	1	10	346	296	7
	466	7	51	320	301	6.403								466	11	2	439	511	4									11	1	11	359	291	13.928
	467	7	52	320	297	4								467	11	3	441	513	2.828									12	1	12	374	285	16.155
	468	7	53	317	297	3								468	11	4	447	512	6.083									13	1	13	386	279	13.416
	469	7	54	312	297	5								469	11	5	454	510	7.28									14	1	14	395	278	9.055
	470	7	55	307	297	5								470	11	6	463	512	9.22									15	1	15	404	279	9.055
	471	7	56	298	296	9.055								471	11	12	479	517	16.763									16	1	16	408	280	4.123
	472	7	57	296	296	2								472	11	13	483	518	4.123									17	1	17	415	282	7.28
	473	7	58	295	294	2.236								473	11	14	486	522	5									18	1	18	418	284	3.606
	474	7	59	298	291	4.243								474	11	15	486	523	1									19	1	19	423	284	5
	475	7	60	302	288	5								475	11	16	487	524	1.414									20	1	20	427	284	4
	476	7	61	308	288	6								476	11	17	491	525	4.123									21	1	21	430	282	3.606
	477	7	62	311	286	3.606								477	11	18	492	522	3.162									22	1	22	436	273	10.817
	478	7	63	311	283	3								478	11	19	492	522	0									23	1	36	439	264	9.487
	479	7	64	313	278	5.385								479	11	20	493	519	3.162									24	1	37	442	261	4.243
	480	7	65	313	276	2								480	11	21	493	518	1									25	1	38	447	259	5.385
	481	8	1	307	358	NA								481	11	22	499	518	6									26	1	39	450	256	4.243
	482	8	2	306	358	1								482	11	23	500	516	2.236									27	1	40	451	254	2.236
	483	8	3	303	358	3								483	11	24	501	512	4.123									28	1	41	457	257	6.708
	484	8	4	302	360	2.236								484	11	25	497	511	4.123									29	1	42	462	259	5.385
	485	8	5	300	358	2.828								485	11	26	497	507	4									30	1	43	465	261	3.606
	486	8	6	298	352	6.325								486	11	34	498	501	6.083									31	1	44	467	264	3.606
	487	8	7	294	348	5.657								487	11	38	497	493	8.062									32	1	45	473	258	8.485
	488	8	8	290	344	5.657								488	11	39	496	493	1									33	1	46	477	263	6.403
	489	8	9	285	342	5.385								489	11	40	494	490	3.606									34	1	47	486	272	12.728
	490	8	10	285	340	2								490	11	41	494	486	4									35	1	48	491	268	6.403
	491	8	11	283	339	2.236								491	11	42	496	484	2.828									36	1	49	494	261	7.616
	492	8	12	281	339	2								492	11	43	497	483	1.414									37	1	50	491	253	8.544
	493	8	13	281	335	4								493	11	44	499	480	3.606									38	1	51	486	246	8.602
	494	8	14	283	335	2								494	11	45	499	477	3									39	1	52	479	236	12.207
	495	8	15	280	332	4.243								495	11	46	503	474	5									40	1	53	467	220	20
	496	8	16	278	332	2								496	11	47	506	470	5									41	1	54	451	207	20.616
	497	8	17	276	333	2.236								497	11	48	508	461	9.22									42	1	55	435	194	20.616
	498	8	18	274	333	2								498	11	49	510	456	5.385									43	1	56	411	201	25
	499	8	21	270	335	4.472								499	11	50	513	447	9.487									44	1	57	372	202	39.013
	500	8	22	270	336	1								500	11	51	512	441	6.083									45	1	58	327	181	49.659
	501	8	23	267	336	3								501	11	52	509	430	11.402									46	1	59	282	163	48.466
	502	8	24	264	335	3.162								502	11	53	504	411	19.647									47	1	60	261	165	21.095
	503	8	26	261	329	6.708								503	11	54	486	402	20.125									48	1	61	239	189	32.558
	504	8	27	257	323	7.211								504	11	55	462	400	24.083									49	1	62	215	206	29.411
	505	8	28	254	320	4.243								505	11	56	452	405	11.18									50	1	63	189	218	28.636
	506	9	1	408	213	NA								506	11	57	441	410	12.083									51	1	64	165	244	35.384
	507	9	2	410	220	7.28								507	11	58	425	402	17.889									52	1	65	150	265	25.807
	508	9	3	415	221	5.099								508	11	59	418	397	8.602									53	1	66	135	302	39.925
	509	9	4	415	224	3								509	11	60	411	397	7									54	1	67	129	340	38.471
	510	9	5	415	225	1								510	11	61	406	392	7.071									55	1	68	138	376	37.108
	511	9	6	412	227	3.606								511	11	62	403	389	4.243									56	1	69	150	411	37
	512	9	7	411	230	3.162								512	11	63	401	393	4.472									57	1	70	162	449	39.85
	513	9	8	410	234	4.123								513	11	64	397	396	5									58	1	71	188	468	32.202
	514	9	10	404	241	9.22								514	11	65	387	395	10.05									59	1	72	218	479	31.953
	515	9	11	404	244	3								515	11	66	380	395	7									60	1	73	259	491	42.72
	516	9	12	403	244	1								516	11	67	373	392	7.616									61	1	74	268	480	14.213
	517	9	13	404	243	1.414								517	11	68	367	390	6.325									62	1	75	271	471	9.487
	518	9	14	408	244	4.123								518	11	69	364	397	7.616									63	1	76	280	446	26.571
	519	9	18	415	246	7.28								519	11	70	367	408	11.402									64	2	1	380	481	NA
	520	9	19	421	246	6								520	11	71	358	415	11.402									65	2	2	378	473	8.246
	521	9	20	425	248	4.472								521	11	72	351	421	9.22									66	2	3	379	467	6.083
														522	11	73	348	424	4.243									67	2	4	382	463	5
														523	11	74	340	425	8.062									68	2	5	384	457	6.325
	WT 3-4ss - Embryo 2													524	11	75	335	425	5									69	2	12	376	452	9.434
	Track number	Track ID	Point ID	x [pixel]	y [pixel]	Distance to Point [pixel]								525	11	76	332	426	3.162									70	2	13	372	447	6.403
	1	1	1	376	381	NA								526	11	77	330	428	2.828									71	2	14	366	444	6.708
	2	1	8	377	389	8.062								527	11	78	330	431	3									72	2	15	360	433	12.53
	3	1	9	376	393	4.123								528	11	79	332	435	4.472									73	2	16	350	442	13.454
	4	1	10	381	393	5								529	11	80	328	435	4									74	2	17	361	429	17.029
	5	1	11	382	393	1								530	11	81	326	429	6.325									75	2	18	371	421	12.806
	6	1	12	384	390	3.606																						76	2	19	380	414	11.402
	7	1	13	385	390	1																						77	2	20	385	406	9.434
	8	1	14	386	386	4.123								WT 5-6ss - Embryo 2														78	2	21	399	398	16.125
	9	1	15	383	383	4.243								Track number	Track ID	Point ID	x [pixel]	y [pixel]	Distance to Point [pixel]									79	2	22	417	384	22.804
	10	1	16	383	378	5								1	1	1	520	231	NA									80	2	23	422	363	21.587
	11	1	17	387	376	4.472								2	1	2	511	231	9									81	2	24	407	346	22.672
	12	1	18	384	370	6.708								3	1	3	498	223	15.264									82	2	25	399	328	19.698
	13	1	19	385	368	2.236								4	1	4	487	223	11									83	2	26	390	307	22.847
	14	1	20	383	368	2								5	1	5	473	219	14.56									84	2	27	376	291	21.26
	15	1	21	382	364	4.123								6	2	1	334	253	NA									85	2	28	359	276	22.672
	16	1	22	384	363	2.236								7	2	2	334	256	3									86	2	29	337	262	26.077
	17	1	23	381	359	5								8	2	3	327	259	7.616									87	2	30	315	249	25.554
	18	1	24	383	358	2.236								9	2	4	314	262	13.342									88	2	31	295	239	22.361
	19	1	25	385	357	2.236								10	2	5	309	263	5.099									89	2	32	265	230	31.321
	20	1	26	392	358	7.071								11	2	6	301	265	8.246									90	2	33	238	236	27.659
	21	1	27	393	353	5.099								12	2	7	301	263	2									91	2	34	220	245	20.125
	22	1	28	394	351	2.236								13	2	8	308	272	11.402									92	2	35	205	253	17
	23	1	29	397	348	4.243								14	2	13	323	286	20.518									93	2	36	190	266	19.849
	24	2	1	373	426	NA								15	2	14	329	285	6.083									94	2	37	180	277	14.866
	25	2	2	368	423	5.831								16	2	15	332	289	5									95	2	38	172	283	10
	26	2	3	367	419	4.123								17	2	16	338	291	6.325									96	2	39	166	298	16.155
	27	2	4	372	416	5.831								18	2	20	346	298	10.63									97	2	40	172	324	26.683
	28	2	5	373	413	3.162								19	2	21	364	293	18.682									98	2	45	165	358	34.713
	29	2	6	372	406	7.071								20	2	22	380	292	16.031									99	2	46	160	361	5.831
	30	2	11	367	402	6.403								21	2	23	391	297	12.083									100	2	47	153	371	12.207
	31	2	12	363	406	5.657								22	2	24	404	302	13.928									101	2	48	144	378	11.402
	32	2	13	363	399	7								23	2	25	417	300	13.153									102	2	49	135	385	11.402
	33	2	14	366	395	5								24	2	26	429	295	13									103	2	50	127	393	11.314
	34	2	15	366	389	6								25	2	27	430	292	3.162									104	2	51	128	402	9.055
	35	2	16	366	385	4								26	2	28	429	291	1.414									105	2	52	128	408	6
	36	2	17	364	381	4.472								27	2	29	432	281	10.44									106	2	53	142	420	18.439
	37	2	18	365	378	3.162								28	2	30	438	278	6.708									107	2	54	180	420	38
	38	2	19	361	386	8.944								29	2	31	442	274	5.657									108	2	55	203	423	23.195
	39	2	20	356	391	7.071								30	2	32	436	273	6.083									109	2	56	230	426	27.166
	40	2	21	353	394	4.243								31	2	33	431	279	7.81									110	2	57	265	422	35.228
	41	2	22	347	396	6.325								32	2	34	421	279	10									111	2	58	293	422	28
	42	2	23	350	400	5								33	2	35	417	275	5.657									112	2	59	314	426	21.378
	43	2	24	349	400	1								34	2	36	404	276	13.038									113	2	60	341	428	27.074
	44	2	25	348	404	4.123								35	2	37	399	280	6.403									114	2	61	366	423	25.495
	45	2	26	349	408	4.123								36	2	38	392	281	7.071									115	2	62	385	412	21.954
	46	2	27	349	404	4								37	2	39	390	278	3.606									116	2	63	402	389	28.601
	47	2	28	349	402	2								38	2	40	387	280	3.606									117	2	64	406	363	26.306
	48	2	29	345	406	5.657								39	2	46	382	289	10.296									118	2	65	406	335	28
	49	2	32	341	403	5								40	2	47	380	291	2.828									119	2	66	404	308	27.074
	50	2	33	339	406	3.606								41	2	48	377	295	5									120	2	67	392	280	30.463
	51	2	34	339	409	3								42	2	49	374	300	5.831									121	2	68	381	260	22.825
	52	2	35	336	406	4.243								43	2	50	372	305	5.385									122	2	69	363	243	24.759
	53	2	36	334	407	2.236								44	2	51	370	311	6.325									123	2	70	340	224	29.833
	54	2	37	334	410	3								45	2	61	362	320	12.042									124	2	71	317	211	26.42
	55	2	38	335	412	2.236								46	2	62	358	323	5									125	2	72	313	194	17.464
	56	2	39	337	413	2.236								47	2	63	357	325	2.236									126	2	73	309	181	13.601
	57	2	40	333	408	6.403								48	2	64	359	326	2.236									127	2	74	311	149	32.062
	58	2	41	330	408	3								49	2	65	362	326	3									128	2	75	305	126	23.77
	59	2	42	329	407	1.414								50	2	66	366	327	4.123									129	2	76	284	104	30.414
	60	2	43	328	411	4.123								51	2	67	369	331	5									130	2	77	270	91	19.105
	61	2	44	326	415	4.472								52	2	68	372	333	3.606									131	2	78	247	92	23.022
	62	2	45	322	415	4								53	2	69	374	335	2.828									132	2	79	237	108	18.868
	63	2	49	325	419	5								54	2	70	377	336	3.162									133	2	80	239	122	14.142
	64	2	50	328	420	3.162								55	2	71	378	341	5.099									134	2	81	244	147	25.495
	65	2	51	330	421	2.236								56	2	72	377	345	4.123									135	2	82	250	186	39.459
	66	2	52	333	422	3.162								57	2	73	380	346	3.162									136	2	83	251	207	21.024
	67	2	53	335	420	2.828								58	2	74	387	344	7.28									137	2	86	231	246	43.829
	68	2	54	335	418	2								59	2	78	399	348	12.649									138	2	87	217	260	19.799
	69	2	55	330	421	5.831								60	2	79	411	355	13.892									139	2	88	204	267	14.765
	70	2	56	330	424	3								61	2	80	420	367	15									140	2	89	179	283	29.682
	71	2	57	328	430	6.325								62	2	81	427	385	19.313									141	2	90	161	296	22.204
	72	2	58	332	433	5								63	2	82	430	405	20.224									142	2	91	151	312	18.868
	73	2	59	334	435	2.828								64	2	83	430	413	8									143	2	92	151	336	24
	74	2	62	327	438	7.616								65	2	84	429	420	7.071									144	2	93	156	362	26.476
	75	2	63	330	438	3								66	2	85	428	427	7.071									145	2	94	176	377	25
	76	2	64	336	444	8.485								67	2	86	424	433	7.211									146	3	1	308	343	NA
	77	2	65	343	445	7.071								68	2	87	427	437	5									147	3	2	302	334	10.817
	78	2	66	350	445	7								69	2	88	433	438	6.083									148	3	3	297	328	7.81
	79	2	67	354	447	4.472								70	2	89	437	433	6.403									149	3	4	296	315	13.038
	80	3	1	331	315	NA								71	2	90	438	429	4.123									150	3	5	310	296	23.601
	81	3	2	331	315	0								72	2	91	435	432	4.243									151	3	6	332	295	22.023
	82	3	3	332	316	1.414								73	2	92	429	437	7.81									152	3	7	347	304	17.493
	83	3	4	333	319	3.162								74	2	93	426	444	7.616									153	3	8	356	314	13.454
	84	3	5	335	319	2								75	2	95	423	448	5									154	3	9	359	319	5.831
	85	3	6	338	319	3								76	2	96	423	450	2									155	3	10	364	323	6.403
	86	3	7	342	319	4								77	2	97	418	452	5.385									156	3	11	373	327	9.849
	87	3	8	343	315	4.123								78	2	98	416	454	2.828									157	3	12	381	329	8.246
	88	3	9	343	311	4								79	2	99	409	457	7.616									158	3	13	395	333	14.56
	89	3	10	336	311	7								80	2	100	405	458	4.123									159	3	14	402	336	7.616
	90	3	11	333	312	3.162								81	2	101	402	460	3.606									160	3	15	410	340	8.944
	91	3	12	332	314	2.236								82	2	102	398	460	4									161	3	16	421	344	11.705
	92	3	13	331	315	1.414								83	2	103	398	464	4									162	3	17	436	346	15.133
	93	3	14	329	315	2								84	2	104	394	463	4.123									163	3	18	447	347	11.045
	94	3	15	326	315	3								85	2	105	391	465	3.606									164	3	19	456	347	9
	95	3	16	325	314	1.414								86	2	106	386	465	5									165	3	20	469	344	13.342
	96	3	17	324	312	2.236								87	2	107	383	463	3.606									166	3	21	472	339	5.831
	97	3	18	324	309	3								88	2	108	382	467	4.123									167	3	22	485	335	13.601
	98	3	19	322	308	2.236								89	3	1	452	269	NA									168	3	23	493	331	8.944
	99	3	20	319	308	3								90	3	2	440	258	16.279									169	3	24	497	328	5
	100	3	21	317	308	2								91	3	3	430	251	12.207									170	4	1	432	301	NA
	101	3	22	315	309	2.236								92	3	4	413	246	17.72									171	4	2	408	272	37.643
	102	3	23	312	306	4.243								93	3	5	390	250	23.345									172	4	3	391	242	34.482
	103	3	24	312	306	0								94	3	6	375	256	16.155									173	4	4	337	212	61.774
	104	3	25	307	304	5.385								95	3	7	351	257	24.021									174	4	5	269	207	68.184
	105	3	26	311	303	4.123								96	3	8	326	259	25.08									175	4	6	235	223	37.577
	106	3	27	311	301	2								97	3	9	308	267	19.698									176	4	7	194	261	55.902
	107	3	28	313	303	2.828								98	3	10	296	270	12.369									177	4	8	170	286	34.655
	108	3	32	319	304	6.083								99	3	11	280	276	17.088									178	4	9	146	320	41.617
	109	3	33	319	301	3								100	3	12	277	279	4.243									179	4	10	147	354	34.015
	110	3	34	323	299	4.472								101	3	13	272	282	5.831									180	4	11	153	373	19.925
	111	3	35	328	297	5.385								102	3	14	266	281	6.083									181	4	12	165	392	22.472
	112	3	36	332	299	4.472								103	3	15	263	281	3									182	4	13	188	417	33.971
	113	3	40	332	305	6								104	3	16	259	282	4.123									183	4	14	212	437	31.241
	114	3	41	332	309	4								105	3	17	249	291	13.454									184	4	15	236	451	27.785
	115	3	42	332	313	4								106	3	18	245	303	12.649									185	4	16	265	470	34.67
	116	3	43	336	313	4								107	3	19	245	319	16									186	4	17	293	476	28.636
	117	3	44	338	313	2								108	3	20	238	332	14.765									187	4	18	336	480	43.186
	118	3	45	339	312	1.414								109	3	21	232	343	12.53									188	4	19	354	461	26.173
	119	3	46	344	309	5.831								110	3	22	227	354	12.083									189	4	20	378	456	24.515
	120	3	47	347	308	3.162								111	3	26	215	365	16.279									190	4	21	395	454	17.117
	121	3	48	349	308	2								112	3	27	215	374	9									191	4	22	405	455	10.05
	122	3	49	350	310	2.236								113	3	28	216	384	10.05									192	4	23	418	462	14.765
	123	3	61	357	317	9.899								114	3	29	213	391	7.616									193	4	24	425	463	7.071
	124	3	62	356	319	2.236								115	3	30	213	403	12									194	4	25	434	460	9.487
	125	3	63	358	320	2.236								116	3	31	210	413	10.44									195	4	26	444	444	18.868
	126	3	64	360	321	2.236								117	3	32	213	421	8.544									196	4	27	448	431	13.601
	127	3	65	361	323	2.236								118	3	33	216	426	5.831									197	4	28	452	417	14.56
	128	3	66	362	322	1.414								119	3	34	224	431	9.434									198	4	29	456	406	11.705
	129	3	67	362	319	3								120	3	35	235	434	11.402									199	4	30	459	379	27.166
	130	3	68	363	319	1								121	3	36	241	434	6
	131	3	69	364	318	1.414								122	3	37	246	432	5.385
	132	3	70	363	317	1.414								123	3	38	251	431	5.099
	133	3	71	365	314	3.606								124	3	41	264	431	13
	134	3	72	367	312	2.828								125	3	42	266	428	3.606
	135	3	73	369	313	2.236								126	3	43	267	426	2.236
	136	3	74	370	314	1.414								127	3	44	268	425	1.414
	137	3	75	371	311	3.162								128	3	45	273	425	5
	138	3	76	374	311	3								129	3	46	277	425	4
	139	3	77	374	314	3								130	3	47	279	425	2
	140	3	80	371	326	12.369								131	3	48	281	421	4.472
	141	3	81	371	328	2								132	3	49	275	418	6.708
	142	3	82	373	330	2.828								133	3	50	274	418	1
	143	3	83	373	334	4								134	3	51	273	420	2.236
	144	3	84	371	337	3.606								135	3	62	275	432	12.166
	145	3	89	369	340	3.606								136	3	63	275	434	2
	146	3	90	369	340	0								137	3	64	276	437	3.162
	147	3	91	369	341	1								138	3	65	278	437	2
	148	3	98	374	340	5.099								139	3	66	277	441	4.123
	149	3	99	374	336	4								140	3	67	272	444	5.831
	150	3	100	376	335	2.236								141	3	68	273	447	3.162
	151	3	101	377	335	1								142	3	69	277	450	5
	152	3	102	380	337	3.606								143	3	70	280	449	3.162
	153	3	103	378	341	4.472								144	3	71	280	448	1
	154	3	104	378	344	3								145	3	72	281	443	5.099
	155	3	105	376	346	2.828								146	3	73	276	445	5.385
	156	3	106	373	346	3								147	3	74	274	447	2.828
	157	3	107	373	344	2								148	3	75	272	445	2.828
	158	3	108	377	343	4.123								149	3	76	272	437	8
	159	3	109	382	342	5.099								150	3	77	270	435	2.828
	160	3	112	378	342	4								151	3	78	268	432	3.606
	161	3	113	379	338	4.123								152	3	79	272	430	4.472
	162	3	114	383	337	4.123								153	3	80	273	427	3.162
	163	3	115	386	336	3.162								154	3	81	272	426	1.414
	164	3	116	383	339	4.243								155	3	82	273	423	3.162
	165	3	117	378	340	5.099								156	4	1	416	219	NA
	166	3	118	375	340	3								157	4	2	394	225	22.804
	167	3	119	373	345	5.385								158	4	3	375	227	19.105
	168	3	120	371	347	2.828								159	4	4	355	225	20.1
	169	3	121	371	346	1								160	4	5	338	219	18.028
	170	3	122	370	348	2.236								161	4	6	317	212	22.136
	171	3	126	371	344	4.123								162	4	12	297	199	23.854
	172	3	127	368	347	4.243								163	4	13	289	196	8.544
	173	3	128	366	349	2.828								164	4	14	283	188	10
	174	3	129	366	352	3								165	4	15	260	183	23.537
	175	3	130	369	352	3								166	4	16	249	187	11.705
	176	3	131	368	354	2.236								167	4	17	244	194	8.602
	177	3	132	368	357	3								168	4	18	242	203	9.22
	178	3	133	368	362	5								169	4	19	242	215	12
	179	3	134	369	367	5.099								170	4	20	241	233	18.028
	180	3	135	372	371	5								171	4	21	236	252	19.647
	181	3	136	375	372	3.162								172	4	22	230	268	17.088
	182	3	137	369	373	6.083								173	4	23	221	283	17.493
	183	3	138	369	369	4								174	4	24	211	294	14.866
	184	3	139	366	375	6.708								175	4	25	201	304	14.142
	185	3	140	363	376	3.162								176	4	26	196	313	10.296
	186	3	141	358	372	6.403								177	4	27	191	328	15.811
	187	3	142	359	381	9.055								178	4	28	186	340	13
	188	3	143	356	384	4.243								179	4	29	181	353	13.928
	189	4	1	285	387	NA								180	4	30	178	361	8.544
	190	4	2	285	390	3								181	5	1	241	351	NA
	191	4	3	287	393	3.606								182	5	2	238	351	3
	192	4	4	286	394	1.414								183	5	21	231	344	9.899
	193	4	5	289	394	3								184	5	22	231	340	4
	194	4	6	290	396	2.236								185	5	23	231	339	1
	195	4	7	292	399	3.606								186	5	24	236	341	5.385
	196	4	11	301	402	9.487								187	5	25	239	344	4.243
	197	4	12	304	402	3								188	5	26	244	345	5.099
	198	4	13	307	404	3.606								189	5	27	250	349	7.211
	199	4	14	311	404	4								190	5	28	251	347	2.236
	200	4	15	313	402	2.828								191	5	29	252	351	4.123
	201	4	16	312	399	3.162								192	5	30	253	356	5.099
	202	4	17	310	397	2.828								193	5	31	244	360	9.849
	203	4	18	307	394	4.243								194	5	32	239	361	5.099
	204	4	19	306	388	6.083								195	5	33	235	361	4
	205	4	20	304	384	4.472								196	5	34	229	361	6
	206	4	21	302	384	2								197	5	35	228	360	1.414
	207	4	22	304	382	2.828								198	5	36	224	360	4
	208	4	23	305	379	3.162								199	5	37	216	361	8.062
	209	4	24	301	377	4.472								200	5	38	216	366	5
	210	4	25	298	374	4.243								201	5	39	213	372	6.708
	211	4	26	298	370	4								202	5	40	208	374	5.385
	212	4	27	299	365	5.099								203	5	41	207	372	2.236
	213	4	28	299	359	6								204	5	45	204	372	3
	214	4	29	296	356	4.243								205	5	46	207	372	3
	215	4	30	294	354	2.828								206	5	47	209	372	2
	216	4	31	297	352	3.606								207	5	48	207	370	2.828
	217	4	32	297	349	3								208	5	49	204	367	4.243
	218	4	33	293	346	5								209	5	50	199	369	5.385
	219	4	34	288	345	5.099								210	5	51	196	370	3.162
	220	4	35	286	345	2								211	5	52	195	364	6.083
	221	4	36	287	342	3.162								212	5	53	195	359	5
	222	4	37	287	337	5								213	5	54	192	356	4.243
	223	4	38	283	337	4								214	5	55	187	353	5.831
														215	5	56	185	349	4.472
														216	5	57	180	351	5.385
	WT 3-4ss - Embryo 3													217	5	58	177	354	4.243
	Track number	Track ID	Point ID	x [pixel]	y [pixel]	Distance to Point [pixel]								218	5	59	173	354	4
	1	1	1	348	272	NA								219	5	60	179	353	6.083
	2	1	2	347	264	8.062								220	5	61	177	350	3.606
	3	1	3	350	259	5.831								221	5	62	170	357	9.899
	4	1	4	354	256	5								222	5	63	172	361	4.472
	5	1	5	357	247	9.487								223	5	64	178	362	6.083
	6	1	6	350	251	8.062								224	5	65	170	362	8
	7	1	7	346	253	4.472								225	5	66	167	367	5.831
	8	1	8	345	249	4.123								226	5	67	161	364	6.708
	9	1	9	340	248	5.099								227	5	68	163	357	7.28
	10	1	10	341	248	1								228	5	69	168	354	5.831
	11	1	11	343	246	2.828								229	5	70	167	359	5.099
	12	1	12	343	247	1								230	5	71	162	361	5.385
	13	1	13	346	247	3								231	5	72	157	364	5.831
	14	1	14	347	244	3.162								232	5	73	155	367	3.606
	15	1	15	344	245	3.162								233	5	74	156	369	2.236
	16	1	16	338	247	6.325								234	5	75	160	370	4.123
	17	1	17	332	246	6.083								235	5	76	162	371	2.236
	18	1	18	331	244	2.236								236	5	77	159	374	4.243
	19	1	19	333	242	2.828								237	5	78	160	377	3.162
	20	1	24	330	239	4.243								238	5	79	160	381	4
	21	1	25	330	234	5								239	6	1	347	473	NA
	22	1	26	335	232	5.385								240	6	2	347	473	0
	23	1	27	336	229	3.162								241	6	3	347	477	4
	24	1	28	334	226	3.606								242	6	4	345	478	2.236
	25	1	29	328	222	7.211								243	6	5	342	479	3.162
	26	1	30	324	219	5								244	6	6	340	479	2
	27	1	31	324	214	5								245	6	7	339	479	1
	28	1	32	323	213	1.414								246	6	8	340	483	4.123
	29	1	33	318	209	6.403								247	6	9	343	486	4.243
	30	1	34	318	205	4								248	6	15	343	491	5
	31	1	35	315	203	3.606								249	6	16	338	495	6.403
	32	1	36	311	203	4								250	6	17	336	493	2.828
	33	1	37	301	202	10.05								251	6	18	333	490	4.243
	34	1	40	295	195	9.22								252	6	19	328	489	5.099
	35	1	41	283	189	13.416								253	6	20	322	489	6
	36	1	42	270	183	14.318								254	6	21	319	491	3.606
	37	1	43	263	179	8.062								255	6	22	319	494	3
	38	1	44	262	175	4.123								256	6	26	315	491	5
	39	1	45	259	174	3.162								257	6	27	314	491	1
	40	1	46	253	174	6								258	6	28	312	486	5.385
	41	1	47	250	174	3								259	6	29	310	483	3.606
	42	1	48	246	174	4								260	6	30	306	483	4
	43	1	49	243	175	3.162								261	6	31	302	485	4.472
	44	1	50	240	173	3.606								262	6	32	299	488	4.243
	45	1	51	238	169	4.472								263	6	33	299	490	2
	46	1	52	236	167	2.828								264	6	34	300	493	3.162
	47	1	53	234	165	2.828								265	6	35	301	498	5.099
	48	1	54	232	165	2								266	6	38	303	508	10.198
	49	1	55	230	165	2								267	6	39	299	510	4.472
	50	1	56	227	165	3								268	6	40	299	510	0
	51	1	57	227	163	2								269	6	41	304	510	5
	52	1	58	229	162	2.236								270	6	42	308	510	4
	53	1	59	225	164	4.472								271	6	43	313	511	5.099
	54	1	60	224	164	1								272	6	44	315	516	5.385
	55	1	61	225	166	2.236								273	6	45	319	519	5
	56	1	64	231	168	6.325								274	6	46	323	519	4
	57	1	65	240	173	10.296								275	6	48	334	515	11.705
	58	1	66	245	181	9.434								276	6	49	343	510	10.296
	59	1	67	252	185	8.062								277	6	50	345	504	6.325
	60	1	68	256	192	8.062								278	6	51	352	497	9.899
	61	1	69	262	196	7.211								279	6	52	358	491	8.485
	62	1	70	271	197	9.055								280	6	53	361	487	5
	63	1	71	278	194	7.616								281	6	54	365	480	8.062
	64	1	72	287	192	9.22								282	7	1	466	214	NA
	65	1	73	289	182	10.198								283	7	2	460	209	7.81
	66	2	1	270	203	NA								284	7	3	453	202	9.899
	67	2	2	265	206	5.831								285	7	4	442	195	13.038
	68	2	3	257	205	8.062								286	7	5	433	188	11.402
	69	2	4	252	205	5								287	8	1	451	197	NA
	70	2	5	255	205	3								288	8	2	435	193	16.492
	71	2	6	255	203	2								289	8	3	423	190	12.369
	72	2	7	253	207	4.472								290	8	4	412	188	11.18
	73	2	8	245	208	8.062								291	8	5	405	188	7
	74	2	9	242	210	3.606								292	8	6	395	195	12.207
	75	2	10	238	212	4.472								293	8	7	385	207	15.62
	76	2	11	235	213	3.162								294	8	8	378	221	15.652
	77	2	12	232	213	3								295	8	9	373	233	13
	78	2	13	232	208	5								296	8	10	368	248	15.811
	79	2	14	231	205	3.162								297	8	11	364	272	24.331
	80	2	15	227	205	4								298	8	15	356	285	15.264
	81	2	16	227	202	3								299	8	16	353	288	4.243
	82	2	17	230	202	3								300	8	17	352	292	4.123
	83	2	18	232	203	2.236								301	8	18	352	299	7
	84	2	19	234	200	3.606								302	8	19	356	303	5.657
	85	2	20	235	200	1								303	8	20	363	307	8.062
	86	2	21	239	199	4.123								304	8	21	370	309	7.28
	87	2	22	244	201	5.385								305	8	22	377	311	7.28
	88	2	23	246	203	2.828								306	8	23	383	315	7.211
	89	2	24	247	202	1.414								307	8	24	386	320	5.831
	90	2	30	242	212	11.18								308	8	25	389	326	6.708
	91	2	31	239	215	4.243								309	8	26	392	329	4.243
	92	2	32	236	216	3.162								310	8	27	398	330	6.083
	93	2	33	238	222	6.325								311	8	28	404	333	6.708
	94	2	34	238	229	7								312	8	29	410	339	8.485
	95	2	35	234	233	5.657								313	8	30	416	347	10
	96	2	36	233	238	5.099								314	8	31	422	355	10
	97	2	37	231	243	5.385								315	8	32	426	359	5.657
	98	2	38	228	247	5								316	8	33	432	364	7.81
	99	2	39	226	251	4.472								317	8	34	439	376	13.892
	100	2	40	226	253	2								318	8	35	442	387	11.402
	101	2	41	223	260	7.616								319	8	36	441	396	9.055
	102	2	42	220	266	6.708								320	8	37	441	405	9
	103	2	43	214	270	7.211								321	8	55	423	425	26.907
	104	2	44	211	274	5								322	8	56	419	430	6.403
	105	2	45	204	275	7.071								323	8	57	417	436	6.325
	106	2	46	196	280	9.434								324	8	58	414	440	5
	107	2	47	190	285	7.81								325	8	59	409	444	6.403
	108	2	48	181	286	9.055								326	8	60	406	449	5.831
	109	2	49	176	287	5.099								327	8	61	404	452	3.606
	110	2	50	177	290	3.162								328	8	62	401	457	5.831
	111	2	51	182	292	5.385								329	8	63	399	462	5.385
	112	2	52	177	293	5.099								330	8	64	399	470	8
	113	2	53	173	295	4.472								331	8	65	399	478	8
	114	2	54	170	297	3.606								332	8	66	401	485	7.28
	115	2	55	170	291	6
	116	2	56	178	293	8.246
	117	2	57	179	295	2.236								WT 5-6ss - Embryo 3
	118	2	58	180	291	4.123								Track number	Track ID	Point ID	x [pixel]	y [pixel]	Distance to Point [pixel]
	119	2	59	182	290	2.236								1	1	1	392	192	NA
	120	3	1	189	303	NA								2	1	2	390	194	2.828
	121	3	2	198	302	9.055								3	1	3	392	196	2.828
	122	3	3	201	300	3.606								4	1	4	392	191	5
	123	3	4	209	300	8								5	1	5	392	188	3
	124	3	5	218	300	9								6	1	6	395	189	3.162
	125	3	6	222	295	6.403								7	1	7	397	191	2.828
	126	3	7	221	289	6.083								8	1	8	398	191	1
	127	3	8	223	283	6.325								9	1	9	396	189	2.828
	128	3	9	226	281	3.606								10	1	10	393	188	3.162
	129	3	10	231	282	5.099								11	1	11	393	189	1
	130	3	11	235	282	4								12	1	12	393	191	2
	131	3	12	239	279	5								13	1	13	390	193	3.606
	132	3	13	237	281	2.828								14	1	14	388	194	2.236
	133	3	14	235	278	3.606								15	1	15	388	200	6
	134	3	15	235	277	1								16	1	16	393	202	5.385
	135	3	16	240	277	5								17	1	17	397	202	4
	136	3	17	239	279	2.236								18	1	18	397	202	0
	137	3	18	237	281	2.828								19	1	19	395	204	2.828
	138	3	19	239	277	4.472								20	1	20	398	207	4.243
	139	3	20	234	276	5.099								21	1	21	404	207	6
	140	3	21	240	278	6.325								22	1	22	401	206	3.162
	141	3	22	244	286	8.944								23	1	23	399	202	4.472
	142	3	23	251	288	7.28								24	1	24	397	199	3.606
	143	3	24	256	284	6.403								25	1	25	396	200	1.414
	144	3	25	262	281	6.708								26	1	26	400	199	4.123
	145	3	26	266	281	4								27	1	27	402	202	3.606
	146	3	27	270	281	4								28	1	28	402	205	3
	147	3	28	272	285	4.472								29	1	29	404	210	5.385
	148	3	29	275	280	5.831								30	1	30	411	214	8.062
	149	3	30	278	282	3.606								31	1	31	413	217	3.606
	150	3	31	284	285	6.708								32	1	32	413	221	4
	151	3	32	281	291	6.708								33	1	33	413	228	7
	152	3	33	285	292	4.123								34	1	34	417	231	5
	153	3	34	290	290	5.385								35	1	35	417	231	0
	154	3	35	295	290	5								36	1	36	408	228	9.487
	155	3	36	302	293	7.616								37	1	37	406	222	6.325
	156	3	37	305	297	5								38	1	38	404	216	6.325
	157	3	38	309	297	4								39	1	39	400	217	4.123
	158	3	39	311	294	3.606								40	1	40	404	221	5.657
	159	3	40	317	294	6								41	1	41	405	221	1
	160	3	41	321	291	5								42	1	42	409	219	4.472
	161	3	42	321	288	3								43	1	43	412	217	3.606
	162	3	43	318	287	3.162								44	1	44	414	216	2.236
	163	3	44	323	289	5.385								45	1	45	418	218	4.472
	164	3	45	324	291	2.236								46	1	46	421	221	4.243
	165	3	46	324	294	3								47	1	47	422	224	3.162
	166	3	47	326	289	5.385								48	1	48	425	227	4.243
	167	3	48	323	295	6.708								49	1	49	426	228	1.414
	168	3	49	322	300	5.099								50	1	50	424	230	2.828
	169	3	50	326	305	6.403								51	1	51	420	228	4.472
	170	3	51	323	308	4.243								52	1	52	420	222	6
	171	3	52	323	311	3								53	1	53	422	216	6.325
	172	3	53	321	313	2.828								54	1	54	422	211	5
	173	3	54	326	309	6.403								55	1	55	421	207	4.123
	174	3	55	325	310	1.414								56	1	56	418	204	4.243
	175	3	56	326	313	3.162								57	1	57	418	201	3
	176	3	57	327	308	5.099								58	1	58	418	198	3
	177	3	58	322	308	5								59	1	59	418	194	4
	178	3	59	323	306	2.236								60	1	60	418	190	4
	179	3	60	319	306	4								61	1	61	414	190	4
	180	3	61	311	306	8								62	1	62	412	197	7.28
	181	3	62	306	306	5								63	1	63	414	202	5.385
	182	3	63	308	299	7.28								64	1	64	411	206	5
	183	3	64	303	297	5.385								65	1	65	407	209	5
	184	3	65	301	301	4.472								66	1	66	402	210	5.099
	185	3	66	309	305	8.944								67	1	69	396	208	6.325
	186	3	67	313	300	6.403								68	1	70	393	204	5
	187	3	68	313	291	9								69	1	71	390	194	10.44
	188	3	69	311	287	4.472								70	1	72	385	191	5.831
	189	3	70	311	284	3								71	1	73	383	187	4.472
	190	3	71	316	287	5.831								72	1	74	383	179	8
	191	3	72	318	290	3.606								73	1	75	383	175	4
	192	3	73	321	290	3								74	1	76	380	180	5.831
	193	3	74	318	288	3.606								75	1	77	384	180	4
	194	3	75	323	285	5.831								76	1	78	382	183	3.606
	195	3	76	327	278	8.062								77	1	79	380	184	2.236
	196	3	77	327	273	5								78	1	80	385	182	5.385
	197	3	78	322	270	5.831								79	1	81	387	178	4.472
	198	3	79	324	266	4.472								80	1	82	386	183	5.099
	199	3	80	324	260	6								81	1	83	387	178	5.099
	200	3	81	319	258	5.385								82	1	84	385	176	2.828
	201	3	82	318	251	7.071								83	1	85	382	176	3
	202	3	83	319	247	4.123								84	1	86	382	171	5
	203	3	84	317	242	5.385								85	1	87	384	171	2
	204	4	1	291	282	NA								86	1	88	385	167	4.123
	205	4	2	289	287	5.385								87	1	89	387	163	4.472
	206	4	3	289	287	0								88	1	90	387	160	3
	207	4	4	290	282	5.099								89	1	91	392	159	5.099
	208	4	5	287	279	4.243								90	1	92	395	159	3
	209	4	6	285	282	3.606								91	1	93	398	160	3.162
	210	4	7	286	275	7.071								92	1	94	399	162	2.236
	211	4	8	289	274	3.162								93	1	95	395	162	4
	212	4	9	289	271	3								94	1	96	394	166	4.123
	213	4	10	292	270	3.162								95	1	97	394	171	5
	214	4	11	298	272	6.325								96	1	98	391	173	3.606
	215	4	12	304	266	8.485								97	1	99	389	174	2.236
	216	4	13	307	264	3.606								98	1	100	387	178	4.472
	217	4	14	304	267	4.243								99	1	101	385	174	4.472
	218	4	15	302	270	3.606								100	1	102	387	171	3.606
	219	4	16	307	271	5.099								101	1	103	385	174	3.606
	220	4	17	309	272	2.236								102	1	104	382	173	3.162
	221	4	18	311	269	3.606								103	1	105	377	170	5.831
	222	4	19	309	266	3.606								104	1	106	377	167	3
	223	4	20	305	272	7.211								105	1	107	374	164	4.243
	224	4	21	301	271	4.123								106	1	110	374	160	4
	225	4	22	301	269	2								107	1	111	378	163	5
	226	4	23	303	273	4.472								108	1	112	379	162	1.414
	227	4	24	301	273	2								109	1	113	379	158	4
	228	4	25	298	276	4.243								110	1	114	376	155	4.243
	229	4	26	306	273	8.544								111	1	115	370	153	6.325
	230	4	27	307	272	1.414								112	1	116	367	150	4.243
	231	4	28	305	275	3.606								113	1	117	366	150	1
	232	4	29	301	277	4.472								114	1	118	364	149	2.236
	233	4	40	294	278	7.071								115	1	119	364	147	2
	234	4	41	286	273	9.434								116	1	120	364	152	5
	235	4	42	283	266	7.616								117	1	121	362	153	2.236
	236	4	43	283	260	6								118	1	122	360	155	2.828
	237	4	44	283	256	4								119	1	123	356	153	4.472
	238	4	45	288	251	7.071								120	1	124	354	151	2.828
	239	4	46	293	242	10.296								121	1	125	350	155	5.657
	240	4	47	297	237	6.403								122	1	126	349	160	5.099
	241	4	48	302	233	6.403								123	1	127	349	163	3
	242	4	49	306	236	5								124	1	128	348	159	4.123
														125	1	129	351	155	5
														126	1	130	347	152	5
	WT 3-4ss - Embryo 4													127	1	131	344	152	3
	Track number	Track ID	Point ID	x [pixel]	y [pixel]	Distance to Point [pixel]								128	1	132	342	152	2
	1	1	1	352	289	NA								129	1	133	339	152	3
	2	1	2	348	289	4								130	1	134	340	149	3.162
	3	1	3	348	289	0								131	1	135	343	147	3.606
	4	1	4	349	293	4.123								132	1	136	341	149	2.828
	5	1	5	353	293	4								133	1	137	344	152	4.243
	6	1	6	355	294	2.236								134	1	138	349	155	5.831
	7	1	7	356	298	4.123								135	1	139	357	154	8.062
	8	1	8	359	295	4.243								136	1	140	359	150	4.472
	9	1	9	358	288	7.071								137	1	141	359	150	0
	10	1	10	361	285	4.243								138	1	142	360	153	3.162
	11	1	11	361	285	0								139	1	143	356	149	5.657
	12	1	12	357	285	4								140	1	144	359	147	3.606
	13	1	13	354	285	3								141	1	145	362	147	3
	14	1	14	360	285	6								142	1	146	361	145	2.236
	15	1	15	364	282	5								143	1	147	360	146	1.414
	16	1	16	365	280	2.236								144	1	148	357	150	5
	17	1	17	365	277	3								145	1	149	354	151	3.162
	18	1	18	359	277	6								146	1	150	359	150	5.099
	19	1	19	367	276	8.062								147	1	151	360	147	3.162
	20	1	20	369	272	4.472								148	1	152	356	144	5
	21	1	21	374	275	5.831								149	1	153	351	142	5.385
	22	1	22	377	275	3								150	1	154	348	143	3.162
	23	1	23	382	275	5								151	1	155	348	137	6
	24	1	24	387	274	5.099								152	1	156	344	137	4
	25	1	25	393	274	6								153	1	157	340	137	4
	26	1	26	389	277	5								154	1	158	341	138	1.414
	27	1	27	384	274	5.831								155	1	159	343	139	2.236
	28	1	28	382	271	3.606								156	1	160	344	141	2.236
	29	1	29	382	268	3								157	1	161	342	142	2.236
	30	1	30	383	272	4.123								158	1	162	338	143	4.123
	31	1	31	387	274	4.472								159	1	163	333	144	5.099
	32	1	32	387	277	3								160	1	164	331	144	2
	33	1	33	387	279	2								161	1	165	335	140	5.657
	34	1	34	385	282	3.606								162	1	166	334	140	1
	35	1	35	383	282	2								163	1	167	330	135	6.403
	36	1	36	381	283	2.236								164	1	168	326	135	4
	37	1	37	378	283	3								165	1	169	318	136	8.062
	38	1	38	375	285	3.606								166	1	170	315	135	3.162
	39	1	39	370	284	5.099								167	1	171	318	138	4.243
	40	1	40	370	281	3
	41	1	41	370	280	1
	42	1	42	369	279	1.414								WT 5-6ss - Embryo 4
	43	1	43	367	276	3.606								Track number	Track ID	Point ID	x [pixel]	y [pixel]	Distance to Point [pixel]
	44	1	44	365	274	2.828								1	1	1	334	203	NA
	45	1	45	364	272	2.236								2	1	2	332	208	5.385
	46	1	46	367	273	3.162								3	1	3	329	208	3
	47	1	47	367	274	1								4	1	4	328	208	1
	48	1	48	362	271	5.831								5	1	5	327	211	3.162
	49	1	49	361	271	1								6	1	6	331	218	8.062
	50	1	50	359	269	2.828								7	1	7	316	227	17.493
	51	1	51	362	268	3.162								8	1	8	311	241	14.866
	52	1	52	366	268	4								9	1	9	305	255	15.232
	53	1	53	369	268	3								10	1	10	295	247	12.806
	54	1	54	375	268	6								11	1	11	301	229	18.974
	55	1	55	378	262	6.708								12	1	12	315	229	14
	56	1	56	377	260	2.236								13	1	13	318	230	3.162
	57	1	57	374	260	3								14	1	14	321	237	7.616
	58	1	58	377	263	4.243								15	1	15	307	245	16.125
	59	1	59	379	259	4.472								16	1	16	290	238	18.385
	60	1	60	377	259	2								17	1	17	297	216	23.087
	61	1	61	379	263	4.472								18	1	18	298	191	25.02
	62	1	68	376	263	3								19	1	19	282	174	23.345
	63	1	69	377	262	1.414								20	1	20	266	168	17.088
	64	1	70	376	262	1								21	1	21	236	170	30.067
	65	1	71	375	262	1								22	1	22	216	170	20
	66	1	72	372	262	3								23	1	23	201	161	17.493
	67	1	73	370	262	2								24	1	24	189	156	13
	68	1	74	369	263	1.414								25	1	25	181	140	17.889
	69	1	75	373	264	4.123								26	1	26	174	134	9.22
	70	1	76	378	268	6.403								27	1	27	158	134	16
	71	1	77	378	270	2								28	1	28	153	139	7.071
	72	1	78	376	271	2.236								29	1	29	151	142	3.606
	73	1	79	372	270	4.123								30	1	30	150	148	6.083
	74	1	80	368	267	5								31	1	31	147	152	5
	75	1	81	367	263	4.123								32	1	32	144	155	4.243
	76	1	82	368	260	3.162								33	1	33	141	157	3.606
	77	1	83	369	258	2.236								34	1	34	139	159	2.828
	78	1	84	368	255	3.162								35	1	35	135	163	5.657
	79	1	85	366	256	2.236								36	1	36	131	164	4.123
	80	1	86	370	260	5.657								37	1	37	127	164	4
	81	1	87	369	265	5.099								38	1	38	125	171	7.28
	82	1	88	365	263	4.472								39	1	39	126	177	6.083
	83	1	89	361	263	4								40	1	40	129	181	5
	84	1	90	364	266	4.243								41	1	41	130	189	8.062
	85	1	91	364	267	1								42	1	42	129	197	8.062
	86	1	92	360	267	4								43	1	43	129	202	5
	87	1	93	359	261	6.083								44	1	44	130	204	2.236
	88	1	94	359	264	3								45	1	45	132	209	5.385
	89	1	95	357	268	4.472								46	1	47	157	218	26.571
	90	1	96	359	266	2.828								47	1	48	172	202	21.932
	91	1	97	361	265	2.236								48	1	49	195	189	26.42
	92	1	98	364	267	3.606								49	1	50	212	180	19.235
	93	1	99	365	261	6.083								50	1	51	228	172	17.889
	94	1	100	362	260	3.162								51	1	52	244	171	16.031
	95	1	101	359	260	3								52	1	53	264	187	25.612
	96	1	102	358	260	1								53	1	54	286	198	24.597
	97	1	103	355	262	3.606								54	1	55	306	202	20.396
	98	1	104	360	263	5.099								55	1	56	319	205	13.342
	99	1	105	363	262	3.162								56	1	57	322	207	3.606
	100	1	106	363	261	1								57	1	58	318	210	5
	101	1	107	363	268	7								58	1	59	302	205	16.763
	102	1	108	363	272	4								59	1	60	282	195	22.361
	103	1	109	362	274	2.236								60	1	61	263	188	20.248
	104	1	110	359	276	3.606								61	1	62	246	186	17.117
	105	1	111	364	275	5.099								62	1	63	231	191	15.811
	106	1	112	362	275	2								63	1	64	227	201	10.77
	107	1	113	362	277	2								64	1	65	226	212	11.045
	108	1	114	359	278	3.162								65	1	66	230	222	10.77
	109	1	115	359	278	0								66	1	67	228	229	7.28
	110	1	116	358	278	1								67	1	68	228	234	5
	111	1	117	357	279	1.414								68	1	69	234	240	8.485
	112	1	118	354	275	5								69	1	70	236	241	2.236
	113	1	119	353	273	2.236								70	1	71	239	247	6.708
	114	1	120	351	272	2.236								71	1	72	243	250	5
	115	1	121	350	271	1.414								72	1	73	244	254	4.123
	116	1	122	352	271	2								73	1	74	246	259	5.385
	117	1	123	351	273	2.236								74	1	75	248	266	7.28
	118	1	124	348	272	3.162								75	1	76	251	273	7.616
	119	1	125	350	271	2.236								76	1	77	268	279	18.028
	120	1	126	350	266	5								77	1	78	278	270	13.454
	121	1	127	348	266	2								78	1	79	279	266	4.123
	122	1	128	349	270	4.123								79	1	80	288	263	9.487
	123	1	129	351	265	5.385								80	1	81	294	259	7.211
														81	1	82	307	244	19.849
														82	1	83	310	225	19.235
	WT 3-4ss - Embryo 5													83	1	84	305	201	24.515
	Track number	Track ID	Point ID	x [pixel]	y [pixel]	Distance to Point [pixel]								84	1	85	302	177	24.187
	1	1	1	309	141	NA								85	1	86	281	156	29.698
	2	1	2	299	134	12.207								86	1	87	261	149	21.19
	3	1	3	294	131	5.831								87	1	88	235	151	26.077
	4	1	4	291	123	8.544								88	1	89	209	157	26.683
	5	1	5	284	117	9.22								89	1	90	190	158	19.026
	6	1	6	274	113	10.77								90	1	91	182	141	18.788
	7	1	7	253	110	21.213								91	1	95	171	125	19.416
	8	1	8	237	112	16.125								92	1	96	171	115	10
	9	1	9	222	112	15								93	1	97	168	108	7.616
	10	1	10	218	113	4.123								94	1	98	171	104	5
	11	1	11	222	115	4.472								95	1	99	173	102	2.828
	12	1	12	222	119	4								96	1	100	174	100	2.236
	13	1	13	232	122	10.44								97	1	101	176	99	2.236
	14	1	14	236	129	8.062								98	1	102	177	99	1
	15	1	15	233	139	10.44								99	1	103	178	104	5.099
	16	1	16	226	148	11.402								100	1	104	181	105	3.162
	17	1	17	219	155	9.899								101	1	105	186	105	5
	18	1	18	216	164	9.487								102	1	106	188	106	2.236
	19	1	19	214	175	11.18								103	1	107	188	109	3
	20	1	20	221	181	9.22								104	1	108	197	111	9.22
	21	1	21	221	182	1								105	1	109	202	113	5.385
	22	1	22	222	187	5.099								106	1	110	211	122	12.728
	23	1	23	222	196	9								107	1	114	222	140	21.095
	24	1	24	222	208	12								108	1	115	198	158	30
	25	1	25	221	211	3.162								109	1	116	184	182	27.785
	26	1	26	220	215	4.123								110	1	117	174	213	32.573
	27	1	27	216	218	5								111	1	118	174	243	30
	28	1	28	210	220	6.325								112	1	119	186	269	28.636
	29	1	29	203	217	7.616								113	1	120	200	287	22.804
	30	1	30	201	214	3.606								114	1	121	218	300	22.204
	31	1	31	194	215	7.071								115	1	122	248	304	30.265
	32	1	32	192	222	7.28								116	1	123	270	307	22.204
	33	1	33	196	231	9.849								117	1	124	291	314	22.136
	34	1	34	196	238	7								118	1	125	307	314	16
	35	1	35	198	242	4.472								119	1	126	302	302	13
	36	1	36	199	244	2.236								120	1	127	315	274	30.871
	37	1	37	202	249	5.831								121	1	128	335	264	22.361
	38	1	38	198	253	5.657								122	1	129	355	252	23.324
	39	1	39	195	253	3								123	1	130	362	234	19.313
	40	1	40	193	250	3.606								124	1	131	367	217	17.72
	41	1	41	193	247	3								125	1	132	367	208	9
	42	1	42	190	242	5.831								126	1	133	362	208	5
	43	1	43	186	246	5.657								127	1	134	362	212	4
	44	1	44	188	254	8.246								128	1	137	369	223	13.038
	45	1	45	193	260	7.81								129	1	138	370	229	6.083
	46	1	46	195	264	4.472								130	1	139	367	238	9.487
	47	1	47	193	268	4.472								131	1	140	364	241	4.243
	48	1	48	191	268	2								132	1	141	361	245	5
	49	1	49	188	269	3.162								133	1	142	355	250	7.81
	50	1	50	186	274	5.385								134	1	156	343	257	13.892
	51	1	51	190	279	6.403								135	1	157	340	258	3.162
	52	1	52	192	279	2								136	1	158	337	261	4.243
	53	1	53	197	281	5.385								137	1	159	334	264	4.243
	54	1	54	197	286	5								138	1	160	335	268	4.123
	55	1	55	198	289	3.162								139	1	161	335	268	0
	56	1	56	199	290	1.414								140	1	162	334	272	4.123
	57	1	57	200	286	4.123								141	1	163	331	272	3
	58	1	58	196	285	4.123								142	1	164	329	274	2.828
	59	1	59	203	283	7.28								143	1	165	325	275	4.123
	60	1	60	210	284	7.071								144	1	166	321	277	4.472
	61	1	61	216	287	6.708								145	1	167	320	280	3.162
	62	1	62	219	288	3.162								146	1	168	318	286	6.325
	63	1	63	220	282	6.083								147	1	169	323	292	7.81
	64	1	64	223	278	5								148	1	170	326	297	5.831
	65	1	65	226	282	5								149	1	171	330	301	5.657
	66	1	66	229	285	4.243								150	1	172	336	302	6.083
	67	1	67	236	288	7.616								151	1	173	341	302	5
	68	1	68	240	288	4								152	1	174	348	301	7.071
	69	1	69	244	288	4								153	1	175	352	295	7.211
	70	1	70	241	289	3.162								154	1	176	357	291	6.403
	71	1	71	241	286	3								155	1	177	364	285	9.22
	72	1	72	250	287	9.055								156	1	178	374	278	12.207
	73	1	73	260	288	10.05								157	1	179	378	261	17.464
	74	1	74	266	289	6.083								158	1	180	377	244	17.029
	75	1	75	273	289	7								159	1	181	389	221	25.942
	76	1	76	277	286	5								160	1	182	393	204	17.464
	77	1	77	278	282	4.123								161	1	183	389	177	27.295
	78	1	78	276	278	4.472								162	1	184	376	161	20.616
	79	1	79	278	278	2								163	1	185	358	163	18.111
	80	1	80	282	277	4.123								164	1	188	344	162	14.036
	81	1	81	285	279	3.606								165	1	189	338	154	10
	82	1	82	288	284	5.831								166	1	190	329	166	15
	83	1	91	295	286	7.28								167	1	191	312	166	17
	84	1	92	297	286	2								168	1	192	290	158	23.409
	85	1	93	299	287	2.236								169	1	193	264	144	29.53
	86	1	94	299	288	1								170	1	194	242	138	22.804
	87	1	95	303	287	4.123								171	1	195	218	145	25
	88	1	96	303	287	0								172	1	196	204	157	18.439
	89	1	97	311	284	8.544								173	1	197	199	157	5
	90	1	98	314	279	5.831								174	1	198	193	159	6.325
	91	1	99	314	275	4								175	1	199	187	171	13.416
	92	1	100	312	277	2.828								176	1	200	187	192	21
	93	1	101	310	279	2.828								177	1	201	175	213	24.187
	94	1	102	308	280	2.236								178	1	202	174	235	22.023
	95	1	103	305	281	3.162								179	1	203	175	259	24.021
	96	1	104	302	275	6.708								180	1	204	179	279	20.396
	97	1	105	304	268	7.28								181	1	205	186	293	15.652
	98	1	106	305	263	5.099								182	1	206	195	306	15.811
	99	1	107	302	260	4.243								183	1	207	200	313	8.602
	100	1	108	301	261	1.414								184	1	208	205	318	7.071
	101	1	109	301	263	2								185	1	209	210	318	5
	102	1	110	303	265	2.828								186	1	210	216	320	6.325
	103	1	111	303	269	4								187	1	211	233	325	17.72
	104	1	112	303	273	4								188	1	212	244	328	11.402
	105	1	113	308	273	5								189	1	213	249	332	6.403
	106	1	114	312	270	5								190	1	214	253	335	5
	107	1	115	314	270	2								191	1	215	257	335	4
	108	1	116	317	273	4.243								192	1	216	264	337	7.28
	109	1	117	318	274	1.414								193	1	217	269	336	5.099
	110	1	118	321	277	4.243								194	1	218	272	335	3.162
	111	1	119	326	275	5.385								195	1	219	281	335	9
	112	1	120	333	273	7.28								196	1	220	288	332	7.616
	113	1	121	338	272	5.099								197	1	221	293	331	5.099
	114	1	122	340	267	5.385								198	1	222	301	328	8.544
	115	1	123	342	263	4.472								199	1	223	305	319	9.849
	116	1	124	342	258	5								200	1	224	307	304	15.133
	117	1	125	345	258	3								201	1	225	316	290	16.643
	118	1	126	347	258	2								202	1	229	334	285	18.682
	119	1	127	348	262	4.123								203	1	230	343	285	9
	120	1	128	347	269	7.071								204	1	231	360	279	18.028
	121	1	129	351	273	5.657								205	1	232	370	275	10.77
	122	1	130	357	271	6.325								206	1	233	377	270	8.602
	123	1	131	359	270	2.236								207	1	234	375	257	13.153
	124	1	132	363	267	5								208	1	235	371	243	14.56
	125	1	133	368	268	5.099								209	1	236	376	229	14.866
	126	1	134	373	268	5								210	1	237	387	220	14.213
	127	1	135	377	266	4.472								211	1	238	393	206	15.232
	128	1	136	392	266	15								212	1	239	397	191	15.524
	129	1	137	400	264	8.246								213	1	240	386	175	19.416
	130	1	138	405	262	5.385								214	1	241	365	167	22.472
	131	1	139	401	256	7.211								215	1	242	355	148	21.471
	132	1	140	396	254	5.385								216	1	243	358	133	15.297
	133	1	141	393	253	3.162								217	1	244	368	131	10.198
	134	1	142	396	250	4.243								218	1	245	381	131	13
	135	1	143	402	250	6								219	1	246	378	140	9.487
	136	1	144	402	244	6								220	1	247	364	157	22.023
	137	1	145	402	241	3								221	1	248	354	156	10.05
	138	1	146	401	236	5.099								222	1	249	340	148	16.125
	139	1	147	399	231	5.385								223	1	250	325	143	15.811
	140	1	148	399	229	2								224	1	251	293	138	32.388
	141	1	149	399	225	4								225	1	252	279	136	14.142
	142	1	150	398	217	8.062								226	1	253	259	127	21.932
	143	1	151	393	213	6.403								227	1	254	242	124	17.263
	144	1	152	391	213	2								228	1	255	232	122	10.198
	145	1	153	389	212	2.236								229	1	256	223	123	9.055
	146	1	154	390	208	4.123								230	1	257	197	131	27.203
	147	1	155	389	204	4.123								231	1	258	179	152	27.659
	148	1	156	389	201	3								232	1	259	163	188	39.395
	149	1	157	389	197	4								233	1	263	164	234	46.011
	150	1	158	389	194	3								234	1	264	169	259	25.495
	151	1	159	388	191	3.162								235	1	265	179	274	18.028
	152	1	160	384	192	4.123								236	1	266	184	283	10.296
	153	1	161	381	195	4.243								237	1	267	193	290	11.402
	154	1	162	379	196	2.236								238	1	268	208	299	17.493
	155	1	163	379	196	0								239	1	269	234	310	28.231
	156	1	164	376	195	3.162								240	1	270	268	317	34.713
	157	1	165	376	192	3								241	1	271	286	318	18.028
	158	1	166	376	189	3								242	1	274	292	320	6.325
	159	1	167	372	189	4								243	1	275	299	321	7.071
	160	1	168	370	189	2								244	1	276	307	323	8.246
	161	1	169	367	189	3								245	1	277	308	317	6.083
	162	1	170	364	187	3.606								246	1	278	312	313	5.657
	163	1	171	367	183	5								247	1	279	314	305	8.246
	164	1	172	370	181	3.606								248	1	280	318	299	7.211
	165	1	173	364	175	8.485								249	1	281	333	294	15.811
	166	1	174	362	174	2.236								250	1	282	360	295	27.019
	167	1	176	352	174	10
														WT 5-6ss - Embryo 5
														Track number	Track ID	Point ID	x [pixel]	y [pixel]	Distance to Point [pixel]
														1	1	1	630	419	NA
														2	1	2	609	408	23.707
														3	1	3	598	399	14.213
														4	1	4	582	381	24.083
														5	1	5	575	369	13.892
														6	1	6	569	356	14.318
														7	1	7	562	345	13.038
														8	1	8	554	333	14.422
														9	1	9	546	328	9.434
														10	1	10	535	313	18.601
														11	1	11	523	299	18.439
														12	1	12	504	283	24.839
														13	1	13	483	271	24.187
														14	1	14	471	262	15
														15	1	15	459	254	14.422
														16	1	16	435	253	24.021
														17	1	17	417	256	18.248
														18	1	18	396	259	21.213
														19	1	19	385	265	12.53
														20	1	23	369	264	16.031
														21	1	24	348	263	21.024
														22	1	25	328	257	20.881
														23	1	26	299	256	29.017
														24	1	27	280	256	19
														25	1	30	255	262	25.71
														26	1	31	239	267	16.763
														27	1	32	214	277	26.926
														28	1	33	193	288	23.707
														29	2	1	524	333	NA
														30	2	2	525	324	9.055
														31	2	3	529	322	4.472
														32	2	4	532	323	3.162
														33	2	5	538	328	7.81
														34	2	6	542	319	9.849
														35	2	7	542	311	8
														36	2	8	534	294	18.788
														37	2	9	534	283	11
														38	2	10	531	280	4.243
														39	2	11	525	280	6
														40	2	12	514	266	17.804
														41	2	13	507	260	9.22
														42	2	17	519	252	14.422
														43	2	23	532	258	14.318
														44	2	24	536	259	4.123
														45	2	25	542	261	6.325
														46	2	26	546	264	5
														47	2	27	549	264	3
														48	2	28	551	264	2
														49	2	29	555	264	4
														50	2	30	558	263	3.162
														51	2	31	559	259	4.123
														52	2	32	560	258	1.414
														53	2	33	560	254	4
														54	2	34	563	252	3.606
														55	2	35	563	248	4
														56	2	36	558	244	6.403
														57	2	39	550	241	8.544
														58	2	40	545	237	6.403
														59	2	41	539	233	7.211
														60	2	42	526	230	13.342
														61	2	43	515	228	11.18
														62	2	44	498	229	17.029
														63	2	45	488	231	10.198
														64	2	46	470	229	18.111
														65	2	47	439	229	31
														66	2	48	411	233	28.284
														67	2	49	396	230	15.297
														68	2	53	383	218	17.692
														69	2	54	357	213	26.476
														70	2	55	318	234	44.294
														71	2	56	305	248	19.105
														72	2	57	288	258	19.723
														73	2	58	250	253	38.328
														74	2	59	236	259	15.232
														75	2	60	220	280	26.401
														76	2	61	203	299	25.495
														77	2	62	184	323	30.61
														78	2	63	195	345	24.597
														79	2	64	202	350	8.602
														80	2	68	217	356	16.155
														81	2	69	219	364	8.246
														82	2	70	216	373	9.487
														83	2	71	215	374	1.414
														84	2	72	212	377	4.243
														85	2	73	205	382	8.602
														86	2	74	203	388	6.325
														87	2	75	201	406	18.111
														88	2	83	208	424	19.313
														89	2	84	208	427	3
														90	2	85	216	433	10
														91	2	86	219	435	3.606
														92	2	87	225	441	8.485
														93	2	88	231	442	6.083
														94	2	89	233	445	3.606
														95	2	90	234	449	4.123
														96	2	91	235	455	6.083
														97	2	92	232	467	12.369
														98	2	93	229	474	7.616
														99	2	94	231	483	9.22
														100	2	95	234	489	6.708
														101	2	100	234	503	14
														102	2	101	235	509	6.083
														103	2	102	243	515	10
														104	2	103	245	518	3.606
														105	2	104	250	522	6.403
														106	2	105	260	524	10.198
														107	2	106	273	534	16.401
														108	2	109	287	546	18.439
														109	2	110	302	543	15.297
														110	2	111	310	541	8.246
														111	2	112	317	538	7.616
														112	3	1	529	379	NA
														113	3	2	529	374	5
														114	3	3	525	374	4
														115	3	4	525	374	0
														116	3	5	519	383	10.817
														117	3	6	511	392	12.042
														118	3	15	506	401	10.296
														119	3	16	504	404	3.606
														120	3	17	504	408	4
														121	3	18	504	411	3
														122	3	19	506	413	2.828
														123	3	20	510	413	4
														124	3	21	512	408	5.385
														125	3	22	513	405	3.162
														126	3	23	513	402	3
														127	3	24	509	402	4
														128	3	25	500	411	12.728
														129	3	26	494	413	6.325
														130	3	27	488	412	6.083
														131	3	28	483	408	6.403
														132	3	29	483	407	1
														133	3	30	482	404	3.162
														134	3	31	482	399	5
														135	3	32	484	392	7.28
														136	3	33	480	387	6.403
														137	3	34	476	387	4
														138	3	35	471	390	5.831
														139	3	36	468	392	3.606
														140	3	37	462	395	6.708
														141	3	38	457	396	5.099
														142	3	39	454	395	3.162
														143	3	40	451	390	5.831
														144	3	41	450	386	4.123
														145	3	42	447	384	3.606
														146	3	43	443	383	4.123
														147	3	44	441	383	2
														148	3	45	436	383	5
														149	3	46	432	387	5.657
														150	3	47	429	384	4.243
														151	3	48	426	381	4.243
														152	3	49	428	375	6.325
														153	3	50	426	367	8.246
														154	3	51	422	363	5.657
														155	3	52	416	358	7.81
														156	3	53	412	356	4.472
														157	3	54	408	356	4
														158	3	55	406	358	2.828
														159	3	56	402	353	6.403
														160	3	57	401	347	6.083
														161	3	58	397	345	4.472
														162	3	59	393	345	4
														163	3	60	388	345	5
														164	3	61	386	348	3.606
														165	3	62	386	349	1
														166	3	63	388	353	4.472
														167	3	64	387	354	1.414
														168	3	65	393	353	6.083
														169	3	66	391	350	3.606
														170	4	1	483	511	NA
														171	4	2	489	511	6
														172	4	3	498	511	9
														173	4	4	510	505	13.416
														174	4	5	518	500	9.434
														175	4	6	529	497	11.402
														176	4	7	538	489	12.042
														177	4	8	545	477	13.892
														178	4	9	547	466	11.18
														179	4	10	547	453	13
														180	4	11	548	444	9.055
														181	4	12	547	433	11.045
														182	4	13	547	417	16
														183	4	14	548	406	11.045
														184	4	18	550	392	14.142
														185	4	19	550	385	7
														186	4	20	549	374	11.045
														187	4	21	544	364	11.18
														188	4	22	538	356	10
														189	4	23	528	350	11.662
														190	4	24	521	346	8.062
														191	4	25	511	343	10.44
														192	4	26	501	337	11.662
														193	4	27	494	333	8.062
														194	4	28	484	328	11.18
														195	4	29	476	328	8
														196	4	30	469	326	7.28
														197	4	31	451	326	18
														198	4	32	435	326	16
														199	4	33	421	326	14
														200	4	36	400	324	21.095
														201	4	37	385	324	15
														202	4	38	371	323	14.036
														203	4	39	356	322	15.033
														204	5	1	473	405	NA
														205	5	2	472	408	3.162
														206	5	3	464	408	8
														207	5	4	456	406	8.246
														208	5	5	455	400	6.083
														209	5	6	457	395	5.385
														210	5	7	456	393	2.236
														211	5	8	451	392	5.099
														212	5	9	448	396	5
														213	5	10	448	404	8
														214	5	11	440	405	8.062
														215	5	12	434	400	7.81
														216	5	13	423	397	11.402
														217	5	14	415	396	8.062
														218	5	15	408	398	7.28
														219	5	16	404	402	5.657
														220	5	17	401	400	3.606
														221	5	18	401	400	0
														222	5	19	399	404	4.472
														223	5	20	394	409	7.071
														224	5	21	386	410	8.062
														225	5	22	379	411	7.071
														226	5	23	377	412	2.236
														227	5	24	379	407	5.385
														228	5	25	384	408	5.099
														229	5	26	389	414	7.81
														230	5	27	400	417	11.402
														231	5	28	410	417	10
														232	5	29	411	414	3.162
														233	5	30	408	411	4.243
														234	5	31	404	408	5
														235	5	32	404	403	5
														236	5	33	407	403	3
														237	5	34	412	404	5.099
														238	5	35	411	400	4.123
														239	5	36	404	394	9.22
														240	5	37	399	394	5
														241	5	38	397	391	3.606
														242	5	39	399	392	2.236
														243	5	40	399	394	2
														244	5	41	401	400	6.325
														245	5	42	406	396	6.403
														246	5	43	410	396	4
														247	5	44	411	399	3.162
														248	5	45	413	406	7.28
														249	5	46	411	409	3.606
														250	5	47	410	402	7.071
														251	5	48	416	401	6.083
														252	5	49	419	401	3
														253	5	50	415	403	4.472
														254	5	51	414	409	6.083

## Sheet: Fig 2D, H, L
Figure 2 - source data file 1
	Cilia motility (3-4 somite stage)
	Embryo	A	B	C	D
	Number immotile cilia	11	7	9	8
	Number motile cilia	6	4	3	0
	Cilia beat frequency (Hz) (3-4 somite stage)
	Embryo	A	B	C	D
		29.5	40	30
		33		29
		36.5		30.5
		35.5
	Cilia motility (5-6 somite stage)
	Embryo	A	B	C	D
	Number immotile cilia	7	4	1	7
	Number motile cilia	11	12	9	12
	Cilia beat frequency (Hz) (5-6 somite stage)
	Embryo	A	B	C	D
		32.5	38	29.5	33.5
		43	40	30.5	48
		41.5	36	29.5	46.5
		33.5	36	35.5	35
		43.5	36		40.5
		37.5	41		38.5
		36.5	34		43
		36.5	36		38.5
		30
	Cilia motility (7-8 somite stage)
	Embryo	A	B	C	D
	Number immotile cilia	5	4	3	2
	Number motile cilia	7	19	24	25
	Cilia beat frequency (Hz) (7-8 somite stage)
	Embryo	A	B	C	D
		32.5	43.5	39	35.5
		43	37.5	35	38
		41.5	45	44.5	45
		41	38.5	36.5	46.5
		33.5	43	37	45.5
		43.5	45.5	36.5	38
			43.5	45.5	37.5
			35.5	42	36.5
				32	41.5
				39.5	46.5
			Embryo Stage
			3 - 4 ss	5 - 6 ss	7 - 8 ss
		Number of embryos	4	4	4
		Immotile Cilia	35	19	14
		Motile Cilia	13	44	75
		Total Cilia	48	63	89
		% Immotile Cilia	72.9167	30.1587	15.7303
		% Motile Cilia	27.0833	69.8413	84.2697
		Cilia Beat Frequencies of Motile Cilia	29.5	32.5	32.5
			33	43	43
			36.5	41.5	41.5
			35.5	41	41
			40	33.5	33.5
			30	43.5	43.5
			29	37.5	43.5
			30.5	36.5	37.5
				36.5	45
				30	38.5
				38	43
				40	45.5
				36	43.5
				36	35.5
				41	39
				34	35
				36	44.5
				29.5	36.5
				30.5	37
				29.5	36.5
				35.5	45.5
				33.5	42
				48	32
				46.5	39.5
				35	35.5
				40.5	38
				38.5	45
				43	46.5
				38.5	45.5
					38
					37.5
					36.5
					41.5
					46.6
		Mean	33	37.41	40.15
		SD	3.982	4.881	4.293
		N	8	29	34
			Shapiro-Wilk normality test (Prism 6)*
		p value	0.2672	0.693	0.0922
		Ordinary One-way ANOVA with Bonferroni's multiple comparisons test (Prim 6)
			3 - 4 vs 5 - 6	3 - 4 vs 7 - 8	5 - 6 vs 7 - 8
		Adjusted p value	0.0509	0.0004	0.0578
		* Shapiro-Wilk normality test assumes a Ho = "all populaions are normal"
