# Supplementary material for: Notch/Her12 signalling modulates, motile/immotile cilia ratio downstream of Foxj1a in zebrafish left-right organizer
Source: eLife. 2017 Sep 6;6:e25165. doi: 10.7554/eLife.25165 (PMC5608511; doi:10.7554/eLife.25165)
Supplement: Figure 3—source data 1. — It shows comparisons between dld−/− mutants and wild type embryos. [file elife-25165-fig3-data1.xlsx]

## Sheet: Fig 3E
Figure 3 - source data file
		WT (DFCs) - Relative Expression					dld-/- (DFCs) - Relative Expression
		foxj1a	rfx2	dld	dnah7	rsph3	foxj1a	rfx2	dld	dnah7	rsph3
		0.189429	0.965149	0.000277229	0.0189572	0.175777	0.473673	0.488208	0.00026928	0.0378399	0.128577
		0.164229	0.659327	0.000455019	0.0189572	0.17791	0.483864	0.482205	0.000284636	0.0378722	0.0617297
		0.172407	0.794926	0.000501624	0.0189572	0.151658	0.425256	0.514558	0.000254756	0.0337587	0.0890563
		0.180353	0.800455	0.000338102	0.0188824	0.20574	0.538271	0.457361	0.000286679	0.0424352	0.0890899
		0.190462	0.797686	0.000372529	0.0190324	0.175948	0.535426	0.589948	0.000252932	0.0415505	0.0774398
		0.162544	0.797698			0.177347	0.426276	0.397766		0.0344144	0.1023
	Mean	0.1766	0.8025	0.0003889	0.01896	0.1774	0.4805	0.4883	0.0002698	0.03798	0.09137
	SD	0.01216	0.09702	9e-05	5.303e-05	0.01715	0.04981	0.06358	1.604e-05	0.003554	0.02275
	n	6	6	5	5	6	6	6	5	6	6
		KS normality test (Prism 6)*
	p value	0.2	0.0271	0.1722	0.1731	0.0523	0.2	0.2	0.2	0.2	0.2
		Unpaired t-test with Welch's correction (Prism 6)				Mann-Whitney U-test (Prism 6)
		foxj1a: WT vs dld-/-	dld: WT vs dld-/-	dnah7: WT vs dld-/-	rsph3: WT vs dld-/-	rfx2: WT vs dld-/-
	p value (2-tailed)	< 0.0001	0.0404	< 0.0001	< 0.0001	0.0022
		dld-/- (DFCs) - Fold Change
		foxj1a	rfx2	dld	dnah7	rsph3
		2.68263	0.608328	0.692412	1.99606	0.724798
		2.74034	0.600848	0.731899	1.99777	0.347976
		2.40842	0.641161	0.655068	1.78078	0.502018
		3.04848	0.569892	0.737153	2.23846	0.502207
		3.03236	0.735101	0.650377	2.1918	0.436535
		2.41419	0.495634		1.81536	0.576673
	Mean	2.721	0.6085	0.6934	2.003	0.5152
	SD	0.282	0.07906	0.04098	0.1874	0.1283
	n	6	6	5	6	6
	* KS normality test assumes a Ho = "all populaions are normal"
