# Supplementary material for: Notch/Her12 signalling modulates, motile/immotile cilia ratio downstream of Foxj1a in zebrafish left-right organizer
Source: eLife. 2017 Sep 6;6:e25165. doi: 10.7554/eLife.25165 (PMC5608511; doi:10.7554/eLife.25165)
Supplement: Figure 3—source data 2. [file elife-25165-fig3-data2.xlsx]

## Sheet: Fig 3 supplements 
Fig 3 - figure supplement 1 and 2 GO – Annotation Gene groups obtained with the R package clusterProfiler.
We divided the gene list into two groups: Group 1 – up-regulated genes and Group 2 – down-regulated genes. These groups were analysed with the R package clusterProfiler. The analysis was performed with the GO terms for Biological Process, Celular Component and Molecular Function, and the p value was adjusted by the BH (Benjamini-Hochberg) method. We achieved a total gene coverage of 79% and 78% f…
http://bioconductor.org/packages/release/bioc/html/clusterProfiler.html
Group 1 - Up-Regulated Genes
	ID	Description	GeneRatio	BgRatio	pvalue	p.adjust	qvalue	Gene Count
Biological Process	GO:0008150	biological_process	298/298	15497/18365	6.74E-23	1.04E-19	1.01E-19	298
	GO:0044699	single-organism process	188/298	9456/18365	3.09525E-05	0.023972722	0.023149222	188
	GO:0048856	anatomical structure development	74/298	2958/18365	6.24896E-05	0.032265438	0.03115707	74
	GO:0032502	developmental process	78/298	3244/18365	0.00014125	0.054651576	0.052774211	78
	GO:0044767	single-organism developmental process	77/298	3213/18365	0.00017641	0.054651576	0.052774211	77
Molecular Function	GO:0003674	molecular_function	292/292	15965/18365	1.22E-18	6.44E-16	6.36E-16	292
	GO:0003824	catalytic activity	115/292	5361/18365	0.00010746	0.028315679	0.027939569	115
	GO:0005509	calcium ion binding	22/292	607/18365	0.000299089	0.052539964	0.051842089	22
Celular Component	GO:0005575	cellular_component	266/266	14453/18365	1.26E-28	2.91E-26	2.68E-26	266
	GO:0005737	Cytoplasm	85/266	4144/18365	0.000245339	0.028459297	0.02621251	85
	GO:0005856	Cytoskeleton	22/266	682/18365	0.000404113	0.031251411	0.028784194	22
	GO:0044424	intracellular part	125/266	6814/18365	0.000561209	0.032550106	0.029980361	125
	GO:0044444	cytoplasmic part	55/266	2590/18365	0.002012155	0.087179398	0.080296814	55
	GO:0005622	Intracellular	127/266	7171/18365	0.00225464	0.087179398	0.080296814	127
	GO:0044430	cytoskeletal part	16/266	505/18365	0.002946213	0.097645913	0.089937025	16
Group 2 - Down-Regulated Genes
	ID	Description	GeneRatio	BgRatio	pvalue	p.adjust	qvalue	Gene Count	Go terms
Biological Process	GO:0008150	biological_process	178/178	15497/18365	6.37E-14	7.35E-11	6.45E-11	178	1
	GO:0044699	single-organism process	121/178	9456/18365	5.43927E-06	0.003138457	0.002751124	121	2
	GO:0071103	DNA conformation change	6/178	68/18365	5.06901E-05	0.013329183	0.01168416	6	3
	GO:0006334	nucleosome assembly	5/178	42/18365	5.14378E-05	0.013329183	0.01168416	5	4
	GO:0031497	chromatin assembly	5/178	43/18365	5.77521E-05	0.013329183	0.01168416	5	5
	GO:0009987	cellular process	126/178	10434/18365	8.01523E-05	0.014704354	0.012889614	126	6
	GO:0006333	chromatin assembly or disassembly	5/178	47/18365	8.91945E-05	0.014704354	0.012889614	5	7
	GO:0034728	nucleosome organization	5/178	53/18365	0.000159219	0.022967378	0.020132856	5	8
	GO:0006323	DNA packaging	5/178	55/18365	0.000190021	0.023995592	0.021034173	5	9
	GO:0016043	cellular component organization	39/178	2281/18365	0.000263026	0.023995592	0.021034173	39	10
	GO:0044767	single-organism developmental process	50/178	3213/18365	0.000293925	0.023995592	0.021034173	50	11
	GO:0045892	negative regulation of transcription, DNA-templated	9/178	221/18365	0.000312647	0.023995592	0.021034173	9	12
	GO:1902679	negative regulation of RNA biosynthetic process	9/178	222/18365	0.000323186	0.023995592	0.021034173	9	13
	GO:1903507	negative regulation of nucleic acid-templated transcription	9/178	222/18365	0.000323186	0.023995592	0.021034173	9	14
	GO:0032502	developmental process	50/178	3244/18365	0.000370887	0.023995592	0.021034173	50	15
	GO:1901576	organic substance biosynthetic process	48/178	3079/18365	0.000390683	0.023995592	0.021034173	48	16
	GO:0007275	multicellular organismal development	45/178	2824/18365	0.00039069	0.023995592	0.021034173	45	17
	GO:0051253	negative regulation of RNA metabolic process	9/178	228/18365	0.000392774	0.023995592	0.021034173	9	18
	GO:0071840	cellular component organization or biogenesis	40/178	2409/18365	0.000395075	0.023995592	0.021034173	40	19
	GO:0065004	protein-DNA complex assembly	5/178	67/18365	0.000480399	0.027719032	0.024298084	5	20
	GO:0071495	cellular response to endogenous stimulus	12/178	405/18365	0.000607123	0.03200895	0.028058562	12	21
	GO:2000112	regulation of cellular macromolecule biosynthetic process	31/178	1735/18365	0.000610223	0.03200895	0.028058562	31	22
	GO:0009058	biosynthetic process	48/178	3155/18365	0.000683724	0.033243044	0.02914035	48	23
	GO:0010556	regulation of macromolecule biosynthetic process	31/178	1748/18365	0.000691363	0.033243044	0.02914035	31	24
	GO:0006355	regulation of transcription, DNA-templated	29/178	1618/18365	0.000890765	0.039077793	0.034255002	29	25
	GO:1903506	regulation of nucleic acid-templated transcription	29/178	1620/18365	0.000908201	0.039077793	0.034255002	29	26
	GO:2001141	regulation of RNA biosynthetic process	29/178	1622/18365	0.000925935	0.039077793	0.034255002	29	27
	GO:0045934	negative regulation of nucleobase-containing compound metabolic process	9/178	260/18365	0.001004368	0.039077793	0.034255002	9	28
	GO:0034622	cellular macromolecular complex assembly	11/178	371/18365	0.001016439	0.039077793	0.034255002	11	29
	GO:0071824	protein-DNA complex subunit organization	5/178	79/18365	0.001021156	0.039077793	0.034255002	5	30
	GO:0070887	cellular response to chemical stimulus	16/178	685/18365	0.00105136	0.039077793	0.034255002	16	31
	GO:2000113	negative regulation of cellular macromolecule biosynthetic process	9/178	263/18365	0.001088277	0.039077793	0.034255002	9	32
	GO:0010558	negative regulation of macromolecule biosynthetic process	9/178	264/18365	0.001117476	0.039077793	0.034255002	9	33
	GO:0051252	regulation of RNA metabolic process	29/178	1655/18365	0.001265697	0.042959251	0.03765743	29	34
	GO:0044249	cellular biosynthetic process	45/178	2994/18365	0.001370605	0.045190791	0.039613564	45	35
	GO:0022607	cellular component assembly	18/178	844/18365	0.001443256	0.046264372	0.040554649	18	36
	GO:0031327	negative regulation of cellular biosynthetic process	9/178	283/18365	0.001804097	0.053478369	0.04687833	9	37
	GO:0009719	response to endogenous stimulus	12/178	460/18365	0.001805446	0.053478369	0.04687833	12	38
	GO:0009890	negative regulation of biosynthetic process	9/178	284/18365	0.001847932	0.053478369	0.04687833	9	39
	GO:0010468	regulation of gene expression	31/178	1859/18365	0.001871488	0.053478369	0.04687833	31	40
	GO:0031529	ruffle organization	2/178	7/18365	0.001900011	0.053478369	0.04687833	2	41
	GO:0021575	hindbrain morphogenesis	3/178	26/18365	0.001975478	0.054278613	0.047579811	3	42
	GO:0051172	negative regulation of nitrogen compound metabolic process	9/178	296/18365	0.00244361	0.063464944	0.05563241	9	43
	GO:0031326	regulation of cellular biosynthetic process	31/178	1893/18365	0.002479523	0.063464944	0.05563241	31	44
	GO:0015908	fatty acid transport	2/178	8/18365	0.002517223	0.063464944	0.05563241	2	45
	GO:0071363	cellular response to growth factor stimulus	7/178	190/18365	0.002565686	0.063464944	0.05563241	7	46
	GO:0009889	regulation of biosynthetic process	31/178	1900/18365	0.002623955	0.063464944	0.05563241	31	47
	GO:0070848	response to growth factor	7/178	191/18365	0.002641998	0.063464944	0.05563241	7	48
	GO:0001676	long-chain fatty acid metabolic process	3/178	29/18365	0.002717826	0.063464944	0.05563241	3	49
	GO:0010629	negative regulation of gene expression	10/178	360/18365	0.002749781	0.063464944	0.05563241	10	50
	GO:0051171	regulation of nitrogen compound metabolic process	31/178	1915/18365	0.00295806	0.065197533	0.057151172	31	51
	GO:0044085	cellular component biogenesis	19/178	977/18365	0.003029233	0.065197533	0.057151172	19	52
	GO:0006351	transcription, DNA-templated	28/178	1675/18365	0.003061805	0.065197533	0.057151172	28	53
	GO:0097659	nucleic acid-templated transcription	28/178	1677/18365	0.003113888	0.065197533	0.057151172	28	54
	GO:0006584	catecholamine metabolic process	2/178	9/18365	0.003215845	0.065197533	0.057151172	2	55
	GO:0009712	catechol-containing compound metabolic process	2/178	9/18365	0.003215845	0.065197533	0.057151172	2	56
	GO:0032774	RNA biosynthetic process	28/178	1681/18365	0.003220329	0.065197533	0.057151172	28	57
	GO:0071383	cellular response to steroid hormone stimulus	5/178	104/18365	0.003432951	0.067535233	0.059200364	5	58
	GO:0071310	cellular response to organic substance	13/178	564/18365	0.003452841	0.067535233	0.059200364	13	59
	GO:0065003	macromolecular complex assembly	12/178	508/18365	0.004041725	0.077442561	0.067884977	12	60
	GO:0034645	cellular macromolecule biosynthetic process	36/178	2380/18365	0.00413854	0.077442561	0.067884977	36	61
	GO:0006461	protein complex assembly	10/178	383/18365	0.004259536	0.077442561	0.067884977	10	62
	GO:0070271	protein complex biogenesis	10/178	383/18365	0.004259536	0.077442561	0.067884977	10	63
	GO:0044763	single-organism cellular process	93/178	7757/18365	0.00433346	0.077442561	0.067884977	93	64
	GO:0048545	response to steroid hormone	5/178	110/18365	0.004362016	0.077442561	0.067884977	5	65
	GO:0044238	primary metabolic process	78/178	6276/18365	0.004563757	0.079796595	0.069948489	78	66
	GO:0009059	macromolecule biosynthetic process	36/178	2403/18365	0.004838217	0.080584416	0.07063908	36	67
	GO:0045851	pH reduction	2/178	11/18365	0.00485087	0.080584416	0.07063908	2	68
	GO:0051452	intracellular pH reduction	2/178	11/18365	0.00485087	0.080584416	0.07063908	2	69
	GO:0071396	cellular response to lipid	5/178	113/18365	0.004888136	0.080584416	0.07063908	5	70
	GO:0019219	regulation of nucleobase-containing compound metabolic process	29/178	1823/18365	0.005212029	0.084713821	0.074258854	29	71
	GO:0071822	protein complex subunit organization	12/178	529/18365	0.005549505	0.088946225	0.077968916	12	72
	GO:0034654	nucleobase-containing compound biosynthetic process	31/178	2002/18365	0.005706407	0.090208135	0.079075087	31	73
	GO:0001667	ameboidal-type cell migration	6/178	167/18365	0.005806848	0.090391267	0.079235618	6	74
	GO:0048856	anatomical structure development	42/178	2958/18365	0.005894724	0.090391267	0.079235618	42	75
	GO:0005975	carbohydrate metabolic process	11/178	467/18365	0.005952978	0.090391267	0.079235618	11	76
	GO:0071704	organic substance metabolic process	80/178	6543/18365	0.006259465	0.093810681	0.082233024	80	77
Molecular Function	GO:0003674	molecular_function	189/189	15965/18365	2.76E-12	1.23E-09	1.15E-09	189
	GO:0005488	binding	127/189	8824/18365	7.23E-08	1.61192E-05	1.50654E-05	127
	GO:1901363	heterocyclic compound binding	76/189	4847/18365	0.000022373	0.003282625	0.003068018	76
	GO:0097159	organic cyclic compound binding	76/189	4883/18365	2.94406E-05	0.003282625	0.003068018	76
	GO:0046982	protein heterodimerization activity	8/189	129/18365	5.72267E-05	0.003685019	0.003444105	8
	GO:0004859	phospholipase inhibitor activity	3/189	8/18365	5.78366E-05	0.003685019	0.003444105	3
	GO:0055102	lipase inhibitor activity	3/189	8/18365	5.78366E-05	0.003685019	0.003444105	3
	GO:0005515	protein binding	43/189	2319/18365	7.72366E-05	0.004305942	0.004024435	43
	GO:0046983	protein dimerization activity	13/189	357/18365	8.69492E-05	0.004308817	0.004027122	13
	GO:0005544	calcium-dependent phospholipid binding	4/189	38/18365	0.00061008	0.027209589	0.025430723	4
	GO:0003677	DNA binding	28/189	1453/18365	0.00093998	0.038111917	0.035620295	28
	GO:0004623	phospholipase A2 activity	2/189	7/18365	0.002138516	0.073367548	0.068571039	2
	GO:0030165	PDZ domain binding	2/189	7/18365	0.002138516	0.073367548	0.068571039	2
	GO:0005525	GTP binding	12/189	461/18365	0.003020501	0.096224546	0.089933728	12
Celular Component	GO:0005575	cellular_component	163/163	14453/18365	9.07E-18	1.57E-15	1.43E-15	163
	GO:0000786	nucleosome	7/163	62/18365	1.24462E-06	0.000107659	9.82592E-05	7
	GO:0044815	DNA packaging complex	7/163	67/18365	2.1206E-06	0.000122288	0.00011161	7
	GO:0032993	protein-DNA complex	7/163	79/18365	6.46587E-06	0.000279649	0.000255232	7
	GO:0044424	intracellular part	84/163	6814/18365	0.000113532	0.003928217	0.00358523	84
	GO:0005622	intracellular	87/163	7171/18365	0.000137616	0.003967935	0.00362148	87
	GO:0000785	chromatin	7/163	130/18365	0.000161516	0.003991748	0.003643214	7
	GO:0005615	extracellular space	12/163	403/18365	0.000261451	0.005653873	0.005160212	12
	GO:0043231	intracellular membrane-bounded organelle	60/163	4576/18365	0.000471802	0.008984926	0.008200419	60
	GO:0043227	membrane-bounded organelle	60/163	4592/18365	0.00051936	0.008984926	0.008200419	60
	GO:0005634	nucleus	41/163	2809/18365	0.000691333	0.01087279	0.009923447	41
	GO:0005576	extracellular region	17/163	837/18365	0.001263527	0.018215852	0.016625359	17
	GO:0044421	extracellular region part	12/163	488/18365	0.001402856	0.018668776	0.017038737	12
	GO:0043229	intracellular organelle	65/163	5336/18365	0.001897297	0.023445172	0.021398088	65
	GO:0043226	organelle	65/163	5395/18365	0.00254494	0.029351636	0.026788838	65
	GO:0005623	cell	96/163	8811/18365	0.003204357	0.032609044	0.029761829	96
	GO:0044464	cell part	96/163	8811/18365	0.003204357	0.032609044	0.029761829	96
	GO:0005694	chromosome	8/163	295/18365	0.004908859	0.047179591	0.043060169	8
	GO:0016282	eukaryotic 43S preinitiation complex	2/163	15/18365	0.00762036	0.0662745	0.060487831	2
	GO:0044427	chromosomal part	7/163	254/18365	0.007661792	0.0662745	0.060487831	7
	GO:0005852	eukaryotic translation initiation factor 3 complex	2/163	17/18365	0.009756219	0.073383732	0.06697633	2
	GO:0033290	eukaryotic 48S preinitiation complex	2/163	17/18365	0.009756219	0.073383732	0.06697633	2
	GO:0070993	translation preinitiation complex	2/163	17/18365	0.009756219	0.073383732	0.06697633	2
