# Supplementary material for: Notch/Her12 signalling modulates, motile/immotile cilia ratio downstream of Foxj1a in zebrafish left-right organizer
Source: eLife. 2017 Sep 6;6:e25165. doi: 10.7554/eLife.25165 (PMC5608511; doi:10.7554/eLife.25165)
Supplement: Figure 4—source data 1. [file elife-25165-fig4-data1.xlsx]

## Sheet: Fig 4D
Figure 4 - source data file 1
		dnah7 Relative Expression
		DM + Foxj1a MO	DM	DM + Foxj1a OE	Foxj1a MO	WT	Foxj1a OE	NICD OE + Foxj1a MO	NICD-OE	NICD OE + Foxj1a OE
		0.00104945	0.00245316	0.270217	0.00130704	0.0020321	0.128819	0.00339005	0.00291058	0.123369
		0.0014336	0.00169895	0.273989	0.00173665	0.00356271	0.138065	0.0012669	0.00171869	0.103024
		0.0018656	0.0020204	0.221011	0.00326325	0.00312309	0.191235	0.00550715	0.00210134	0.0374765
		0.00289048	0.00398517	0.445611	0.00177519	0.00138797	0.0758219	0.00169895	0.00301671	0.0361999
		0.00192027	0.00285728	0.508337	0.00177519	0.00246737	0.0835485	0.00126983	0.00273772	0.0323998
		0.00248166	0.00274088	0.487629	0.00254554	0.00392577	0.101444	0.00238608	0.00238332	0.0421705
		0.00386278	0.0045	0.108356	0.000585594	0.00342153	0.0659691	0.00110036	0.00222629	0.0396201
			0.0041	0.103224	0.00183779	0.0039303	0.0721895	0.00108521	0.00390315	0.0347312
			0.0058	0.122755	0.000811112	0.00511467	0.0965844	0.00164487	0.0041544
				0.2017		0.00260805
				0.0995		0.00438621
				0.2301		0.003714
				0.0708		0.00174873
				0.0948		0.00200876
				0.0988		0.00151184
						0.00375715
						0.00710897
						0.00431584
						0.00250181
						0.00206047
						0.00447837
						0.00179997
						0.0046524
						0.00422214
						0.00536275
						0.00344135
						0.00406421
						0.00491566
						0.00545427
						0.00494985
						0.00207832
						0.00310678
						0.00490897
						0.00435389
						0.00260685
						0.00351203
						0.00215792
						0.0026938
						0.00290722
						0.00210985
						0.00474741
		DM = dld-/-;dlc-/-				0.00461759
	Mean	0.002215	0.003351	0.2225	0.001737	0.00352	0.106	0.00215	0.002795	0.05612
	SD	0.0009505	0.001332	0.1498	0.0008188	0.001298	0.04044	0.001463	0.000812	0.03576
	n	7	9	15	9	42	9	9	9	8
		Shapiro-Wilk normality test (Prism 6)*
	p value	0.8204	0.6318	0.0106	0.5999	0.2025	0.1573	0.0072	0.5667	0.0012
		Mann-Whitney U-test (Prism 6)
		DM + Foxj1a MO vs WT	DM vs WT	DM + Foxj1a OE vs WT	Foxj1a MO vs WT	-	Foxj1a OE vs WT	NICD OE + Foxj1a MO vs WT	NICD OE vs WT	NICD OE + Foxj1a OE vs WT
	Exact p value (2-tailed)	0.0096	0.6924	< 0.0001	< 0.0001		< 0.0001	0.003	0.1327	< 0.0001
		Kruscal-Wallis one-way analysis of variance with Dunn's multiple comparisons test (Prism 6)
		DM vs DM + Foxj1a MO	DM vs DM + Foxj1a OE	DM + Foxj1a MO vs DM + Foxj1a OE	WT vs Foxj1a MO	WT vs Foxj1a OE	Foxj1a MO vs Foxj1a OE	NICD OE vs NICD OE + Foxj1a MO	NICD OE vs NICD OE + Foxj1a OE	NICD OE + Foxj1a MO vs NICD OE + Foxj1a OE
	Adjusted p value	> 0.9999	0.0011	< 0.0001	0.006	0.0001	< 0.0001	0.6194	0.0118	0.0001
		dnah7 Expression - Fold Change
		DM + Foxj1a MO	DM	DM + Foxj1a OE	Foxj1a MO	WT	Foxj1a OE	NICD OE + Foxj1a MO	NICD OE	NICD OE + Foxj1a OE
		0.430694	0.621174	62.7793	0.442543	0.991226	45.9173	0.876446	0.668842	34.4223
		0.731909	1.44957	146.498	0.454459	0.95012	26.3483	0.527193	0.824392	10.7754
		1.17941	0.961307	30.0593	0.216968	1.051	23.5689	0.382378	1.0091	11.8208
	Mean	0.780672	1.01069	79.7788	0.371323	0.99745	31.9448	0.595339	0.834111	19.0062
	SD	0.376734	0.416402	60.0519	0.133808	0.0507298	12.18	0.253986	0.170338	13.3609
	n	3	3	3	3	3	3	3	3	3
	* Shapiro-Wilk normality test assumes a Ho = "all populaions are normal"

## Sheet: Fig 4E
		her12 Relative Expression
		DM + Foxj1a MO	DM	DM + Foxj1a OE	Foxj1a MO	WT	Foxj1a OE	NICD OE + Foxj1a MO	NICD-OE	NICD OE + Foxj1a OE
		0.085606	0.123609	0.103942	0.359864	0.327339	0.271468	1.82621	1.32304	1.10103
		0.0832651	0.113743	0.125335	0.526871	0.316188	0.316188	2.14185	1.05253	1.18006
		0.110633	0.132481	0.140035	0.549245	0.222035	0.251539	2.14185	1.30482	1.10103
		0.117077	0.163292	0.127968	0.35409	0.228435	0.346403	2.24833	1.03684	0.855905
		0.179932	0.230929	0.110633	0.688816	0.203043	0.426472	2.12705	1.13461	0.976386
		0.194188	0.240736	0.178483	0.599649	0.255228	0.507163	2.63692	0.980908	0.969641
		0.159747	0.143805	0.152709	0.268041	0.370837	0.306478	1.12287	1.2869	0.739108
		0.192624	0.193739	0.184138	0.389724	0.318388	0.310756	1.0623	0.8315	0.878952
		0.24551	0.200572	0.233073	0.417695	0.485942	0.278135	1.2373	1.2604	0.837323
						0.215216		1.5661	1.5093
						0.335377		2.9839	2.0617
						0.276214		2.7457	1.8972
						0.28267		1.7079	1.7337
						0.24779		1.7804	1.7098
						0.402536		2.2225	1.7824
						0.621513		1.4629
						0.604518		1.3003
		DM = dld-/-;dlc-/-				0.442533		1.5679
	Mean	0.1521	0.1714	0.1507	0.4616	0.342	0.335	1.882	1.394	0.9599
	SD	0.05599	0.04697	0.04145	0.1365	0.1262	0.08226	0.5634	0.3702	0.1457
	n	9	9	9	9	18	9	18	9	9
		Shapiro-Wilk normality test (Prism 6)*
	p value	0.5082	0.438	0.4323	0.7754	0.0238	0.0857	0.59	0.5592	0.7563
		Mann-Whitney U-test (Prism 6)
		DM + Foxj1a MO vs WT	DM vs WT	DM + Foxj1a OE vs WT	Foxj1a MO vs WT	-	Foxj1a OE vs WT	NICD OE + Foxj1a MO vs WT	NICD OE vs WT	NICD OE + Foxj1a OE vs WT
	Exact p value (2-tailed)	< 0.0001	< 0.0001	< 0.0001	0.0308		0.8691	< 0.0001	< 0.0001	< 0.0001
		Kruscal-Wallis one-way analysis of variance with Dunn's multiple comparisons test (Prism 6)
		DM vs DM + Foxj1a MO	DM vs DM + Foxj1a OE	DM + Foxj1a MO vs DM + Foxj1a OE	WT vs Foxj1a MO	WT vs Foxj1a OE	Foxj1a MO vs Foxj1a OE	NICD OE vs NICD OE + Foxj1a MO	NICD OE vs NICD OE + Foxj1a OE	NICD OE + Foxj1a MO vs NICD OE + Foxj1a OE
	Adjusted p value	> 0.9999	0.9167	> 0.9999	0.0635	> 0.9999	0.151	0.0847	0.0411	< 0.0001
		her12 Expression - Fold Change
		DM + Foxj1a MO	DM	DM + Foxj1a OE	Foxj1a MO	WT	Foxj1a OE	NICD OE + Foxj1a MO	NICD OE	NICD OE + Foxj1a OE
		0.286093	0.381007	0.378375	1.1307	0.85979	0.862276	6.75233	3.59557	3.48918
		0.495248	0.645977	0.421778	1.16249	0.815575	1.30546	6.49605	4.26356	2.88697
		0.607612	0.549512	0.579503	1.22878	1.42608	0.923098	3.96424	5.39342	2.52781
	Mean	0.462984	0.525499	0.459885	1.17399	1.03381	1.03028	5.73754	4.41752	2.96799
	SD	0.16317	0.134107	0.105841	0.0500366	0.340431	0.240246	1.54106	0.908757	0.485779
	n	3	3	3	3	3	3	3	3	3
	* Shapiro-Wilk normality test assumes a Ho = "all populaions are normal"

## Sheet: Fig 4F
	DM = dld-/-;dlc-/-
		Motile cilia									Immotile cilia
	Embryo	WT 1	Foxj1a OE	DM	DM + Foxj1a OE	WT 2	NICD OE	NICD OE + Foxj1a OE	WT 3	Her12 OE	WT 1	Foxj1a OE	DM	DM + Foxj1a OE	WT 2	NICD OE	NICD OE + Foxj1a OE	WT 3	Her12 OE
	1	42	43	22	37	64	21	41	22	17	13	16	5	2	14	22	23	5	7
	2	42	26	24	42	31	38	13	29	31	8	13	3	6	9	21	3	8	24
	3	32	39	39	66	17	18	42	34	32	12	14	5	8	2	10	21	11	11
	4	34	28	52	35	34	38	27	29	12	6	5	9	3	11	19	16	8	4
	5	21	15	37	70	27	38	13	44	31	5	3	4	6	5	12	18	9	6
	6	34	46	54	25	36	28	28	38	15	10	15	7	5	8	11	8	6	4
	7	32	68	40	53	34	34	27	30	33	11	9	3	10	8	10	12	5	13
	8	36	50		29	46	26	36		32	11	12		4	9	8	19		10
	9	47	33							16	18	4							7
		% Motile cilia									% Immotile cilia
		WT 1	Foxj1a OE	DM	DM + Foxj1a OE	WT 2	NICD OE	NICD OE + Foxj1a OE	WT 3	Her12 OE	WT 1	Foxj1a OE	DM	DM + Foxj1a OE	WT 2	NICD OE	NICD OE + Foxj1a OE	WT 3	Her12 OE
	1	76.3636	72.8814	81.4815	94.8718	82.0513	48.8372	64.0625	81.4815	70.8333	23.6364	27.1186	18.5185	5.12821	17.9487	51.1628	35.9375	18.5185	29.1667
	2	84	66.6667	88.8889	87.5	77.5	64.4068	81.25	78.3784	56.3636	16	33.3333	11.1111	12.5	22.5	35.5932	18.75	21.6216	43.6364
	3	72.7273	73.5849	88.6364	89.1892	89.4737	64.2857	66.6667	75.5556	74.4186	27.2727	26.4151	11.3636	10.8108	10.5263	35.7143	33.3333	24.4444	25.5814
	4	85	84.8485	85.2459	92.1053	75.5556	66.6667	62.7907	78.3784	75	15	15.1515	14.7541	7.89474	24.4444	33.3333	37.2093	21.6216	25
	5	80.7692	83.3333	90.2439	92.1053	84.375	76	41.9355	83.0189	83.7838	19.2308	16.6667	9.7561	7.89474	15.625	24	58.0645	16.9811	16.2162
	6	77.2727	75.4098	88.5246	83.3333	81.8182	71.7949	77.7778	86.3636	78.9474	22.7273	24.5902	11.4754	16.6667	18.1818	28.2051	22.2222	13.6364	21.0526
	7	74.4186	88.3117	93.0233	84.127	80.9524	77.2727	69.2308	85.7143	71.7391	25.5814	11.6883	6.97674	15.873	19.0476	22.7273	30.7692	14.2857	28.2609
	8	76.5957	80.6452		87.8788	83.6364	76.4706	65.4545		76.1905	23.4043	19.3548		12.1212	16.3636	23.5294	34.5455		23.8095
	9	72.3077	89.1892							69.5652	27.6923	10.8108							30.4348
	Mean	77.72	78.29	88.01	88.89	81.92	68.51	66.15	81.14	73	22.28	21.71	11.99	11.11	18.08	31.49	33.85	18.86	27
	SD	4.611	8.249	3.691	4.02	4.259	9.814	11.8	4.018	7.697	4.611	8.249	3.691	4.02	4.258	9.814	11.8	4.018	7.697
	n	9	9	7	8	8	8	8	7	9	9	9	7	8	8	8	8	7	9
		Shapiro-Wilk normality test (Prism 6)*
	p value	0.3457	0.378	0.6159	0.7512	0.8677	0.2531	0.2459	0.3603	0.2639	0.3457	0.378	0.6159	0.7512	0.8662	0.2531	0.2459	0.3603	0.2639
		Unpaired t-test with Welch correction (Prism 6)		Ordinary One-way ANOVA with Bonferroni's multiple comparisons test (Prism 6)					Unpaired t-test with Welch correction (Prism 6)		Unpaired t-test with Welch correction (Prism 6)		Ordinary One-way ANOVA with Bonferroni's multiple comparisons test (Prism 6)					Unpaired t-test with Welch correction (Prism 6)
		p value (2-tailed)	0.8579				Adjusted p value		p value (2-tailed)	0.0176	p value (2-tailed)	0.8579				Adjusted p value		p value (2-tailed)	0.0176
						DM vs DM + Foxj1a OE	> 0.9999								DM vs DM + Foxj1a OE	> 0.9999
						DM vs WT1+WT2	0.0007								DM vs WT1+WT2	0.0007
						DM + Foxj1a OE vs WT1+WT2	0.0001								DM + Foxj1a OE vs WT1+WT2	0.0001
						WT2 vs NICD OE	0.0247								WT2 vs NICD OE	0.0247
						WT2 vs NICD OE + Foxj1a OE	0.0075								WT2 vs NICD OE + Foxj1a OE	0.0075
						NICD OE vs NICD OE + Foxj1a OE	> 0.9999								NICD OE vs NICD OE + Foxj1a OE	> 0.9999
		Data in Graph
		% Motile cilia							% Immotile cilia
		Control	Foxj1a OE	DM	DM + Foxj1a OE	NICD OE	NICD OE + Foxj1a OE	Her12 OE	Control	Foxj1a OE	DM	DM + Foxj1a OE	NICD OE	NICD OE + Foxj1a OE	Her12 OE
		76.3636	72.8814	81.4815	94.8718	48.8372	64.0625	70.8333	23.6364	27.1186	18.5185	5.12821	51.1628	35.9375	29.1667
		84	66.6667	88.8889	87.5	64.4068	81.25	56.3636	16	33.3333	11.1111	12.5	35.5932	18.75	43.6364
		72.7273	73.5849	88.6364	89.1892	64.2857	66.6667	74.4186	27.2727	26.4151	11.3636	10.8108	35.7143	33.3333	25.5814
		85	84.8485	85.2459	92.1053	66.6667	62.7907	75	15	15.1515	14.7541	7.89474	33.3333	37.2093	25
		80.7692	83.3333	90.2439	92.1053	76	41.9355	83.7838	19.2308	16.6667	9.7561	7.89474	24	58.0645	16.2162
		77.2727	75.4098	88.5246	83.3333	71.7949	77.7778	78.9474	22.7273	24.5902	11.4754	16.6667	28.2051	22.2222	21.0526
		74.4186	88.3117	93.0233	84.127	77.2727	69.2308	71.7391	25.5814	11.6883	6.97674	15.873	22.7273	30.7692	28.2609
		76.5957	80.6452		87.8788	76.4706	65.4545	76.1905	23.4043	19.3548		12.1212	23.5294	34.5455	23.8095
		72.3077	89.1892					69.5652	27.6923	10.8108					30.4348
		82.0513							17.9487
		77.5							22.5
		89.4737							10.5263
		75.5556							24.4444
		84.375							15.625
		81.8182							18.1818
		80.9524							19.0476
		83.6364							16.3636
		81.4815							18.5185
		78.3784							21.6216
		75.5556							24.4444
		78.3784							21.6216
		83.0189							16.9811
		86.3636							13.6364
		85.7143							14.2857
	Mean	80	78	88	89	69	66	73	20	22	12	11	31	34	27
	SD	5	8.249	4	4	9.814	11.8	8	5	8.249	4	4	9.814	11.8	8
	n	24	9	7	8	8	8	9	24	9	7	8	8	8	9
	* Shapiro-Wilk normality test assumes a Ho = "all populaions are normal"
