# Supplementary material for: Notch/Her12 signalling modulates, motile/immotile cilia ratio downstream of Foxj1a in zebrafish left-right organizer
Source: eLife. 2017 Sep 6;6:e25165. doi: 10.7554/eLife.25165 (PMC5608511; doi:10.7554/eLife.25165)
Supplement: Figure 4—source data 2. — Contains data and statistical tests for the number of motile cilia per KV. [file elife-25165-fig4-data2.xlsx]

## Sheet: Fig 4 fs1H
		WT - Relative Expression					dld-/- - Relative Expression
		foxj1a	rfx4	dnah7	dnah9	her12	foxj1a	rfx4	dnah7	dnah9	her12
		0.045035	0.407213	0.00138797	0.0383098	0.271277	0.170226	0.553705	0.00466316	0.0397525	0.111403
		0.0423114	0.352051	0.00246737	0.0385762	0.325783	0.0964231	0.561434	0.00716669	0.042902	0.0969817
		0.0417289	0.451831	0.00392577	0.0362432	0.249124	0.100518	0.557556	0.00606836	0.040029	0.124469
		0.0369194	0.387389	0.00174873	0.0199407	0.255552	0.0657069	0.311475	0.00766334	0.0350897	0.102986
		0.0616619	0.438867	0.00200876	0.0319477	0.225416	0.0689737	0.315823	0.00342944	0.0350897	0.125915
		0.053309	0.382056	0.00151184	0.0298083	0.328882	0.0910113	0.352865	0.00449392	0.0338944	0.124182
		0.0575991	0.359448	0.00179997	0.0298496	0.496175	0.0966462	0.435433	0.00718327	0.0301964	0.0992485
		0.0675542	0.289946	0.0046524	0.0340514	0.461453	0.0940034	0.489888	0.00679579	0.0382214	0.126498
		0.0922818	0.407213	0.00422214	0.0434005	0.464237	0.12233	0.463462	0.00890515	0.0323638	0.141335
	Mean	0.05538	0.3862	0.002636	0.03357	0.342	0.1006	0.4491	0.006263	0.03639	0.117
	SD	0.01719	0.0489	0.001273	0.006782	0.1049	0.03104	0.1021	0.001755	0.0041	0.01505
	n	9	9	9	9	9	9	9	9	9	9
		Shapiro-Wilk normality test (Prism 6)*
	p value	0.2245	0.767	0.0535	0.7376	0.0982	0.0758	0.1495	0.7598	0.8978	0.3541
		Unpaired t-test with Welch's correction (Prism 6)
		foxj1a: WT vs dld-/-	rfx4: WT vs dld-/-	dnah7: WT vs dld-/-	dnah9: WT vs dld-/-	her12: WT vs dld-/-
	p value (2-tailed)	0.0022	0.1227	0.0002	0.3043	0.0002
		dld-/- - Fold Change
		foxj1a	rfx4	dnah7	dnah9	her12
		2.21743	1.44361	2.46039	1.21747	0.341799
		1.39689	0.844604	2.05464	1.03327	0.362962
		1.94381	1.19721	3.17236	0.995771	0.374894
	Mean	1.85271	1.16181	2.56247	1.08217	0.359885
	SD	0.417785	0.301068	0.565805	0.118663	0.0167605
	n	3	3	3	3	3
	* Shapiro-Wilk normality test assumes a Ho = "all populaions are normal"

## Sheet: Fig 4 fs 1I
		foxj1a Relative Expression
		DM + Foxj1a MO	DM	DM + Foxj1a OE	dld-/- + Foxj1a MO	dld-/-	dld-/- + Foxj1a OE	dlc-/- + Foxj1a MO	dlc-/-	dlc-/- + Foxj1a OE	Foxj1a MO	WT	Foxj1a OE	NICD OE + Foxj1a MO	NICD-OE	NICD OE + Foxj1a OE
		0.0328914	0.0578659	0.277814	0.111403	0.170226	0.143642	0.0503461	0.0692931	0.338687	0.0567405	0.0513743	0.124431	0.0237739	0.0513149	0.213315
		0.0282395	0.0489976	0.270217	0.0798733	0.0964231	0.163862	0.0496529	0.0406347	0.383693	0.0504334	0.0343675	0.112559	0.030938	0.0468932	0.235053
		0.0302663	0.0489976	0.277814	0.0750427	0.100518	0.134023	0.0460078	0.0628848	0.296895	0.0507842	0.0405878	0.115724	0.0244423	0.0696141	0.259006
		0.0254802	0.0425565	0.321715	0.0509016	0.0657069	0.139008	0.0686557	0.092122	0.198268	0.0684972	0.045035	0.123173	0.0334664	0.0492815	0.101681
		0.0296777	0.0416807	0.33306	0.0782295	0.0689737	0.119347	0.0577323	0.0877589	0.194188	0.0630303	0.0423114	0.182749	0.0258957	0.0291005	0.098901
		0.0280768	0.0482116	0.364466	0.0771525	0.0910113	0.134272	0.0509605	0.0847695	0.191514	0.0596303	0.0417289	0.13471	0.0321031	0.0378697	0.0866972
		0.0137336	0.0258957	0.1922	0.071159	0.0966462	0.108973	0.0439556	0.0497103	0.519618	0.0867008	0.0655553	0.145383	0.0335438	0.0473286	0.0744481
		0.0162193	0.0251876	0.2301	0.0528186	0.0940034	0.136035	0.046785	0.0595271	0.5846	0.0855072	0.0547444		0.0312975	0.045087	0.123482
		0.0054628	0.0457164	0.2317	0.0586059	0.12233	0.126048	0.0418737	0.0637995	0.648655	0.066164	0.0737535		0.0458222	0.0441592	0.130523
						0.0630327						0.0520914
						0.0704256						0.0606726
						0.0861052						0.050667
						0.104923						0.0369194
						0.0800695						0.0616619
						0.0858164						0.053309
						0.0691113						0.05055
						0.069592						0.0465155
						0.0725473						0.0399366
												0.0389344
												0.0558302
												0.0426057
												0.0575991
												0.0675542
												0.0922818
												0.0641321
												0.0677887
												0.0828813
												0.0395988
												0.0511757
												0.0638842
												0.0321205
												0.042678
												0.0476836
												0.0757044
												0.0479117
												0.0619188
												0.0287829
												0.0339924
												0.0366856
												0.0584706
												0.0705043
		DM = dld-/-;dlc-/-										0.0626673
	Mean	0.02334	0.04279	0.2777	0.0728	0.0893	0.1339	0.05066	0.06783	0.3729	0.06528	0.05298	0.1346	0.03125	0.04674	0.147
	SD	0.009307	0.01083	0.05509	0.01829	0.02583	0.01548	0.008169	0.01751	0.1749	0.01332	0.01438	0.0213	0.006654	0.0109	0.06963
	n	9	9	9	18	9	9	9	9	9	9	42	9	9	9	9
		Shapiro-Wilk normality test (Prism 6)*
	p value	0.1001	0.1507	0.8831	0.2064	0.0024	0.8152	0.1234	0.6798	0.2161	0.2034	0.3425	0.1072	0.1188	0.3298	0.0857
		Mann-Whitney U-test (Prism 6)
		DM + Foxj1a MO vs WT	DM vs WT	DM + Foxj1a OE vs WT	dld-/- + Foxj1a MO vs WT	dld-/- vs WT	dld-/- + Foxj1a OE vs WT	dlc-/- + Foxj1a MO vs WT	dlc-/- vs WT	dlc-/- + Foxj1a OE vs WT	Foxj1a MO vs WT	-	Foxj1a OE vs WT	NICD OE + Foxj1a MO vs WT	NICD OE vs WT	NICD OE + Foxj1a OE vs WT
	Exact p value (2-tailed)	< 0.0001	0.0808	< 0.0001	0.0019	< 0.0001	< 0.0001	0.7468	0.0235	< 0.0001	0.108		< 0.0001	< 0.0001	0.2692	< 0.0001
		Kruscal-Wallis one-way analysis of variance with Dunn's multiple comparisons test (Prism 6)
		DM vs DM + Foxj1a MO	DM vs DM + Foxj1a OE	DM + Foxj1a MO vs DM + Foxj1a OE	dld-/- vs dld-/- + Foxj1a MO	dld-/- vs dld-/- + Foxj1a OE	dld-/- + Foxj1a MO vs dld-/- + Foxj1a OE	dlc-/- vs dlc-/- + Foxj1a MO	dlc-/- vs dlc-/- + Foxj1a OE	dlc-/- + Foxj1a MO vs dlc-/- + Foxj1a OE	WT vs Foxj1a MO	WT vs Foxj1a OE	Foxj1a MO vs Foxj1a OE	NICD OE vs NICD OE + Foxj1a MO	NICD OE vs NICD OE + Foxj1a OE	NICD OE + Foxj1a MO vs NICD OE + Foxj1a OE
	Adjusted p value	0.2392	0.0189	< 0.0001	0.5632	0.0026	0.0002	0.4371	0.012	< 0.0001	0.9037	< 0.0001	0.0156	0.1843	0.0227	< 0.0001
		Foxj1a MO vs DM + Foxj1a MO	Foxj1a MO vs dld-/- + Foxj1a MO	Foxj1a MO vs dlc-/- + Foxj1a MO	Foxj1a MO vs NICD OE + Foxj1a MO	Foxj1a OE vs DM + Foxj1a OE	Foxj1a OE vs dld-/- + Foxj1a OE	Foxj1a OE vs dlc-/- + Foxj1a OE	Foxj1a OE vs NICD OE + Foxj1a OE
	Adjusted p value	< 0.0001	> 0.9999	0.5457	0.0015	0.005	> 0.9999	0.0012	> 0.9999
		foxj1a Expression - Fold Change
		DM + Foxj1a MO	DM	DM + Foxj1a OE	dld-/- + Foxj1a MO	dld-/-	dld-/- + Foxj1a OE	dlc-/- + Foxj1a MO	dlc-/-	dlc-/- + Foxj1a OE	Foxj1a MO	WT	Foxj1a OE	NICD OE + Foxj1a MO	NICD OE	NICD OE + Foxj1a OE
		0.594691	1.01294	5.38351	1.70947	1.81115	2.86839	0.951129	1.09825	6.60876	0.678563	1.01122	2.5843	0.512354	1.07814	4.59717
		0.541567	0.861673	6.63553	1.3197	1.59787	2.55429	1.14754	1.72434	3.80671	0.821058	0.921246	2.28963	0.592634	0.740658	1.86842
		0.208803	0.606486	4.24806	1.18117	1.67016	2.40895	0.863666	1.12198	11.3809	1.01787	1.05598	2.99168	0.711308	0.890001	2.0783
	Mean	0.448354	0.827032	5.42237	1.40345	1.69306	2.61055	0.987445	1.31486	7.26547	0.839164	0.996147	2.62187	0.605432	0.902933	2.84796
	SD	0.209151	0.205428	1.19421	0.273925	0.108469	0.234831	0.14538	0.354821	3.82957	0.170377	0.0686187	0.352531	0.100092	0.169113	1.51849
	n	3	3	3	3	3	3	3	3	3	3	3	3	3	3	3
	* Shapiro-Wilk normality test assumes a Ho = "all populaions are normal"

## Sheet: Fig 4 fs2B
Figure 4 - figure supplement 2B
	KV	Cilia Number
	1	55
	2	50
	3	44
	4	40
	5	26
	6	44
	7	43
	8	47
	9	65
	10	78
	11	40
	12	19
	13	45
	14	32
	15	44
	16	42
	17	55
	18	27
	19	37
	20	45
	21	37
	22	53
	23	44
	24	35
	Mean	43.63
	SD	12.44
	n	24
	Histogram (Prism 6)		Histogram - Descriptive statistics (Prism 6)		Histogram - Gaussian Fit (Prism 6)
	Bin Center	% Frequency	Total number of values	24	Best-fit values
	10	0	Number of excluded values	0	Amplitude	45.61
	20	4.16667	Number of binned values	24	Mean	41.3
	30	12.5			SD	7.318
	40	45.8333	Minimum	19	Std. Error
	50	20.8333	25% Percentile	37	Amplitude	4.463
	60	8.33333	Median	44	Mean	0.9108
	70	4.16667	75% Percentile	49.25	SD	0.7883
	80	4.16667	Maximum	78	95% Confidence Intervals
					Amplitude	34.13 to 57.08
			Mean	43.625	Mean	38.96 to 43.64
			Std. Deviation	12.444	SD	5.291 to 9.345
			Std. Error of Mean	2.54012	Goodness of Fit
					Degrees of Freedom	5
			Lower 95% CI of mean	38.3704	R square	0.9387
			Upper 95% CI of mean	48.8796	Absolute Sum of Squares	95.75
					Sy.x	4.376
					Constraints
					SD	SD > 0.0
					Number of points
					Analyzed	8
