# Supplementary material for: Notch/Her12 signalling modulates, motile/immotile cilia ratio downstream of Foxj1a in zebrafish left-right organizer
Source: eLife. 2017 Sep 6;6:e25165. doi: 10.7554/eLife.25165 (PMC5608511; doi:10.7554/eLife.25165)
Supplement: Figure 5—source data 1. [file elife-25165-fig5-data1.xlsx]

## Sheet: Fig 5M
Figure 5 - source data file
		Control - WT			NICD OE
	Embryo	sox17 p+ cells	her12 p+ cells	% her12 p+ cells	sox17 p+ cells	her12 p+ cells	% her12 p+ cells
	1	47	10	21	32	20	63
	2	54	17	31	58	26	45
	3	48	7	15	62	25	40
	4	33	7	21	36	14	39
	5	69	27	39	50	14	28
	6	43	15	35	56	30	54
	7	35	12	34	60	18	30
	8	69	25	36	67	32	48
	9	64	21	33	40	19	48
	Mean	51.33	15.67	29.44	51.22	22	43.89
	SD	13.67	7.433	8.308	12.45	6.576	11.11
	n	9	9	9	9	9	9
		Shapiro-Wilk normality test (Prism 6)*
	p value	0.3804	0.4736	0.1593	0.3873	0.4836	0.8896
		Unpaired t-test with Welch correction (Prism 6)
				% her12 p+ cells: WT vs NICD OE
			p value (2-tailed)	0.007

## Sheet: Fig 5N
		% her12 p+ cells along the anterior - posterior axis of the DFCs
		Control - WT		NICD OE
	Embryo	Anterior	Posterior	Anterior	Posterior
	1	36	64	52	48
	2	40	60	42	58
	3	47	53	45	55
	4	35	65	44	56
	5	49	51	62	38
	6	34	66	60	40
	7	39	61	37	63
	8	42	58	59	41
	9	39	61	36	64
	Mean	40.11	59.89	48.56	51.44
	SD	5.159	5.159	10	10
	n	9	9	9	9
		Shapiro-Wilk normality test (Prism 6)*
	p value	0.4038	0.4038	0.275	0.275
		Unpaired t-test with Welch correction (Prism 6)
		WT Anterior vs WT Posterior		NICD OE Anterior vs NICD OE Posterior
	p value (2-tailed)	< 0.0001		0.5487

## Sheet: Fig 5 S and V
		WT - Control: Immotile Cilia Coordinates			NICD OE: Immotile Cilia Coordinates
	Embryos Number	17			8
	Cilia Number	159			107
		Left - Rigth	Anterior - Posterior	Dorsal - Ventral	Left - Rigth	Anterior - Posterior	Dorsal - Ventral
		-98	52	21	77	-38	-21
		-119	-24	17	70	-2	-22
		25	-122	12	66	-78	-15
		-43	13	31	-83	73	-15
		94	-154	-16	-23	-36	-13
		45	-164	-14	8	7	-20
		-61	-164	-18	-25	46	-15
		-24	-171	-17	-130	-16	3
		12	-55	26	-102	-40	-4
		66	-38	30	-83	-54	-5
		-94	-152	-20	-85	-96	9
		84	121	-15	-72	-74	-4
		-18	-67	-35	-72	-109	9
		-42	10	-34	-25	-93	17
		-86	99	-18	-39	-122	8
		-174	-10	-7	-16	-123	-1
		-29	-173	-4	-25	-120	6
		131	-108	3	-36	-99	5
		-105	102	15	28	-118	-10
		102	68	-18	48	-101	-5
		53	-158	-11	44	-63	12
		-30	-191	-9	-19	112	5
		-61	41	29	-11	87	9
		21	102	30	64	-18	52
		1	140	14	-81	-13	45
		16	146	-12	98	70	31
		-156	-9	-12	84	-89	-24
		163	-34	-6	-98	99	-8
		-14	-158	-8	-42	148	5
		-26	-130	-20	-158	-63	15
		-117	-56	-24	-34	-150	32
		62	63	-26	-24	-129	41
		80	-8	-28	-44	-120	39
		-55	-69	-30	59	-118	30
		22	-23	-31	119	-95	26
		-48	-149	4	140	-78	-1
		-44	-159	-8	-63	-119	-11
		-59	-139	7	15	-126	14
		-107	-91	8	-5	-127	14
		-125	-60	-16	157	13	11
		-64	-72	-26	-155	37	-29
		-12	128	-7	-110	-140	32
		-98	87	14	2	-93	9
		-98	2	15	100	58	-9
		-53	80	15	32	87	7
		-97	62	15	117	-15	-5
		101	-7	-21	64	-73	-9
		124	-46	-9	14	-121	4
		121	-38	-14	-111	-65	-2
		80	-124	9	-104	-72	2
		36	-129	11	-70	-111	1
		-110	122	3	-67	-131	-2
		-4	153	9	32	-171	-1
		0.09	119	22	19	-172	-4
		-78	-82	-4	48	-156	-1
		64	-91	35	92	-113	0.2
		59	-89	18	91	-119	8
		61	57	18	84	-129	2
		87	23	17	94	-114	9
		38	104	7	12	-27	28
		10	96	5	-11	-69	14
		-16	148	-24	-61	17	20
		-7	154	-21	8	98	17
		-13	55	-27	79	63	18
		-34	127	-27	-8	-123	-8
		18	106	-30	41	-141	-7
		21	36	39	94	-87	19
		-71	-15	29	-48	-104	-17
		55	-61	34	-130	40	-5
		5	-162	16	-66	-113	2
		1	-157	5	-39	-147	6
		48	-113	-5	-22	-205	-9
		-102	-29	-31	-117	45	-27
		-102	15	-32	-90	5	15
		27	128	14	49	47	29
		-41	34	-41	106	9	23
		101	-85	8	-9	121	18
		-60	16	-47	121	-57	-17
		-75	135	-39	72	18	-23
		3	150	-35	91	-83	-11
		13	-105	-32	90	-98	-5
		-144	-68	-23	-89	-115	-9
		66	162	-11	-113	-65	-21
		-6	-137	-18	-26	114	-23
		33	-149	-6	4	93	-24
		-41	-176	-1	146	10	-10
		-163	-84	-3	91	-111	-5
		50	-159	7	-20	144	-21
		156	99	7	-5	127	22
		119	116	23	-35	-77	-28
		-143	64	10	-118	30	-13
		73	-46	46	88	45	-20
		140	18	38	-22	-133	-17
		-155	-94	10	69	-114	-2
		101	27	-8	111	-3	-3
		-51	102	-7	-45	-123	-13
		64	99	-7	136	9	-12
		116	-27	-3	83	-89	2
		-56	-99	-1	76	-94	-3
		103	-92	3	111	-26	19
		-61	-79	8	8	86	30
		62	-65	11	87	1	30
		60	-29	14	69	-98	25
		40	-12	14	-46	-12	39
		-79	87	-6	7	-145	-13
		-21	65	8	74	-22	-38
		-106	74	-8	79	-85	-21
		-16	-160	-3
		-115	1	5
		-128	-33	-4
		11	90	10
		-117	-31	8
		-100	-37	12
		-3	-47	17
		-58	-4	10
		-49	-84	-8
		-100	-42	0.3
		42	-6	-28
		78	97	-16
		53	-76	-24
		134	-40	-15
		115	55	15
		96	15	25
		-66	57	24
		-44	-8	29
		-16	62	28
		79	-10	29
		57	-78	21
		75	147	0.2
		37	156	1
		33	134	-14
		-28	12	-24
		-63	83	-21
		9	-57	43
		-71	-36	39
		59	55	25
		78	9	25
		56	-70	19
		5	122	-21
		-86	-11	-30
		-91	-68	-5
		-26	-105	-10
		-9	48	29
		142	9	21
		-76	68	18
		-75	135	-3
		7	122	9
		-35	111	-23
		-6	-165	-5
		25	-177	10
		-61	55	38
		-26	-30	32
		-55	-23	33
		-45	-62	24
		96	-142	-31
		136	70	26
		65	-90	-34
		14	91	-28
		96	8	-31
		Number of Immotile Cilia
	KV quadrant	WT - Control	NICD OE
	Left	82	51
	Rigt	77	56
	Anterior	87	75
	Posterior	72	32
	Dorsal	79	55
	Ventral	80	52
		Fisher's Exact Test for Count Data (R)
		p value
	L-R vs Random (50 - 50)	0.8231	0.7855
	A-P vs Random (50 - 50)	0.4333	0.0034
	D-V vs Random (50 - 50)	1	0.8918
	L-R WT vs L-R NICD OE	0.6171
	A-P WT vs A-P NICD OE	0.01477
	D-V WT vs D-V NICD OE	0.8036

## Sheet: Fig 5 fs1 C and F
Figure 5 - source data file
		Foxj1a OE: Immotile Cilia Coordinates			dld-/-;dlc-/-: Immotile Cilia Coordinates
	Embryos Number	9			7
	Cilia Number	89			38
		Left - Rigth	Anterior - Posterior	Dorsal - Ventral	Left - Rigth	Anterior - Posterior	Dorsal - Ventral
		-6	63	-26	-91	-119	-4
		61	42	-23	-129	-69	-4
		-107	-37	-23	22	149	-10
		4	8	-27	-1	-156	4
		-5	-128	-21	80	49	10
		119	-55	-21	-84	-9	-15
		126	53	-9	97	81	-1
		90	9	18	-6	112	6
		-60	-9	24	-55	-73	-17
		29	-181	-9	-50	-104	-11
		13	-193	-10	-17	140	-6
		2	-150	-9	114	-76	-7
		-12	-146	-5	-141	17	14
		-17	-134	-10	75	-48	17
		-114	51	1	38	156	-1
		-121	-35	-12	-145	59	-4
		-82	-25	-8	15	-161	-9
		-92	96	0.1	157	-52	-25
		-59	110	-4	167	12	-11
		-35	108	-6	-116	4	-21
		-39	-67	16	140	-94	-16
		-127	1	16	73	-39	22
		-122	24	20	6	67	-31
		-111	-22	18	-46	-1	-33
		-90	10	28	130	-5	11
		-75	-38	29	-127	-28	-3
		-51	-49	35	-11	-172	-8
		-9	37	25	-105	-79	-21
		20	-83	-14	-62	167	-9
		1	125	28	63	-152	-6
		60	94	11	-122	120	9
		34	106	9	-11	134	33
		86	-12	7	-75	69	27
		12	134	-9	-49	-167	-19
		-29	118	3	-105	163	-16
		-94	18	32	27	-171	12
		-73	24	51	27	-22	-44
		-51	45	49	-136	64	2
		-58	-63	-26
		14	-1	-51
		18	-124	-28
		1	-50	-35
		52	-96	-33
		-65	117	8
		-146	9	-11
		-112	-9	12
		-110	36	-36
		134	9	28
		34	113	-22
		136	-49	12
		49	-121	5
		102	83	-26
		-132	82	-21
		145	67	-12
		150	53	-15
		-20	-150	-11
		54	-106	-4
		-74	-120	-2
		-178	16	-18
		115	37	30
		-73	-130	12
		-37	-82	37
		-11	8	40
		-50	-131	27
		16	125	-32
		-4	130	-25
		-34	-107	-10
		31	131	2
		-94	-90	31
		78	-140	11
		-165	89	23
		116	-105	-10
		66	-135	-1
		-51	65	-50
		-76	142	-26
		-152	77	-28
		-32	-102	-26
		-100	114	-2
		-82	128	5
		-63	146	6
		106	49	37
		124	33	32
		136	5	35
		-21	4	43
		107	139	2
		-85	45	-14
		-40	143	-9
		-55	-9	-22
		50	-98	-4
		Number of Immotile Cilia
	KV quadrant	Foxj1a OE	dld-/-;dlc-/-
	Left	54	22
	Rigt	35	16
	Anterior	39	21
	Posterior	50	17
	Dorsal	48	26
	Ventral	41	12
		Fisher's Exact Test for Count Data (R)
		p value
	L-R vs Random (50 - 50)	0.1769	0.6457
	A-P vs Random (50 - 50)	0.4552	0.8185
	D-V vs Random (50 - 50)	0.6545	0.1609
	L-R vs L-R WT	0.1849	0.588
	A-P vs A-P WT	0.1129	1
	D-V vs D-V WT	0.5965	0.05
