# Supplementary material for: Notch/Her12 signalling modulates, motile/immotile cilia ratio downstream of Foxj1a in zebrafish left-right organizer
Source: eLife. 2017 Sep 6;6:e25165. doi: 10.7554/eLife.25165 (PMC5608511; doi:10.7554/eLife.25165)
Supplement: Figure 5—source data 2. [file elife-25165-fig5-data2.xlsx]

## Sheet: fig supplement 2B
Fig 5 - figure supplement 2B
		Embryo Reference	20150604_E1						20150604_E2						20150605_E2						20150612_E1
			Immotile Cilia Coordenates			KV quadrant position			Immotile Cilia Coordenates			KV quadrant position			Immotile Cilia Coordenates			KV quadrant position			Immotile Cilia Coordenates			KV quadrant position
			Left - Right	Anterior -Posterior	Dorsal - Ventral	Left - Right	Anterior -Posterior	Dorsal - Ventral	Left - Right	Anterior -Posterior	Dorsal - Ventral	Left - Right	Anterior -Posterior	Dorsal - Ventral	Left - Right	Anterior -Posterior	Dorsal - Ventral	Left - Right	Anterior -Posterior	Dorsal - Ventral	Left - Right	Anterior -Posterior	Dorsal - Ventral	Left - Right	Anterior -Posterior	Dorsal - Ventral
	Developmental stage	3 somite stage	12.044	15.8962	13.8999	R	P	V	20.58	0.5263	1.5646	R	P	V	-22.9176	8.2053	-12.1	L	P	D	-20.028	6.1722	-2.7706	L	P	D
			24.356	1.0462	10.7219	R	P	V	13.452	6.1638	3.2594	R	P	V	-17.0576	20.168	-1.3232	L	P	D	-0.2426	3.3297	-9.25	L	P	D
			18.7992	13.992	8.6726	R	P	V	-8.1795	-17.994	-3.3	L	A	D	12.944	19.304	17.6039	R	P	V	10.9128	-10.896	-6.5089	R	A	D
			-3.508	16.5474	-8.1287	L	P	D	-16.2492	-9.6462	-10.3	L	A	D	25.176	-16.5267	-15.1539	R	A	D	-1.976	-18.456	9.7127	L	A	V
			-0.7	-5.9	-11.9	L	A	D													4.7448	-16.728	-3.4881	R	A	D
																					6.2198	-13.056	-4.9679	R	A	D
		8 somite stage	34.076	26.813	3.0807	R	P	V	16.692	-0.3175	-13.3907	R	A	D	-43.9172	10.5534	-4.1	L	P	D	-41.196	15.2259	-10.9148	L	P	D
			38.612	-7.2501	18.2369	R	A	V	13.0065	13.876	2.2702	R	P	V	-31.5971	28.346	5.9	L	P	V	-8.3018	-17.6877	-5.05	L	A	D
			41.2706	-0.48	25.7866	R	A	V	-3.5654	-20.468	-17.2854	L	A	D	10.6531	34.3433	20.9	R	P	V	14.8915	-16.944	-18.716	R	A	D
			-22.836	22.7236	-24.9	L	P	D	-1.3073	-4.8592	-27.3	L	A	D	17.2532	-35.2226	-25.1	R	A	D	-11.527	-30.984	27.1687	L	A	V
			-16.5	-1.8	-26.7	L	A	D													-8.8184	-36.168	11.5868	L	A	V
																					0.1649	-36.384	1.9723	R	A	V
			Immotile Cilia Transitions
			L to R	R to L	A to P	P to A	D to V	V to D	Total
			0	1	0	4	3	1	9
		Embryos Number	4
		Cilia Number	19
