# Supplementary material for: Notch/Her12 signalling modulates, motile/immotile cilia ratio downstream of Foxj1a in zebrafish left-right organizer
Source: eLife. 2017 Sep 6;6:e25165. doi: 10.7554/eLife.25165 (PMC5608511; doi:10.7554/eLife.25165)
Supplement: Figure 6—source data 1. — Shows data for dand5 pattern and organ situs scoring per embryo. Shows the data for cilia length measurements in 3D and the evaluation of motile and immotile cilia localization according to the anterior – posterior axis of each stack of images. [file elife-25165-fig6-data1.xlsx]

## Sheet: B, D
	Read me: In order to generate each flow map (presented in figure 6 A, C) and get a representative look of flow speed in each region of the KV we calculated the instantaneous speed (time resolution - 0.2 seconds) for a pool of embryos (ne). Colored flow maps were generated through a script written in R programming language, previously used in Sampaio et al., 2014. Then to quantify flow speed in ea…
	Her12 OE - Embryo 1							Her12 OE -Treated data on flow speed per KV half- µm/s							WT - Embryo 1							WT - Treated data on flow speed per KV half- µm/s
	Track number	Track ID	Point ID	x [pixel]	y [pixel]	Distance to Point [pixel]		Anterior	Posterior	Left	Right	Total			Track number	Track ID	Point ID	x [pixel]	y [pixel]	Distance to Point [pixel]		Anterior	Posterior	Left	Right	Total
	1	1	1	418.667	209.333	NA		2.1907	2.4544	2.31498	2.4544	2.1907			1	1	1	516	250.667	NA		2.49898	21.1835	27.5552	2.4175	27.5552
	2	1	2	409.333	213.333	10.154		2.31498	2.46267	2.44257	2.46267	2.31498			2	1	2	518.667	218.667	32.111		3.02495	19.2357	26.2778	2.49898	26.2778
	3	1	3	394.667	220	16.111		2.44257	2.51601	2.51601	2.5082	2.44257			3	1	3	512	196	23.627		3.17052	16.9147	24.2138	3.17052	24.2138
	4	1	4	374.667	229.333	22.071		2.5082	2.5231	2.5542	2.5231	2.5082			4	1	4	506.667	180	16.865		3.38786	16.1871	23.6243	3.34234	23.6243
	5	1	5	361.333	240	17.075		2.52617	2.5542	2.62314	2.52617	2.52617			5	1	5	493.333	165.333	19.821		3.53118	15.8391	22.8891	3.38786	22.8891
	6	1	6	352	257.333	19.686		2.54521	2.85361	2.73228	2.54521	2.54521			6	1	6	473.333	156	22.071		3.64789	15.8373	22.0999	3.50647	22.0999
	7	1	7	348	269.333	12.649		2.58565	2.90079	2.75321	2.58565	2.58565			7	1	7	452	144	24.477		3.71411	15.7718	22.0679	3.53118	22.0679
	8	1	8	337.333	290.667	23.851		2.62314	2.97458	2.85361	2.75097	2.62314			8	1	8	428	134.667	25.751		3.73043	15.6827	22.0325	3.69508	22.0325
	9	1	9	328	308	19.686		2.73228	3.32874	2.90079	2.88908	2.73228			9	1	9	401.333	130.667	26.965		3.74403	15.6648	21.3046	3.91348	21.3046
	10	1	10	321.333	325.333	18.571		2.75097	3.34494	2.93579	2.88944	2.75097			10	1	10	376	132	25.368		3.84975	15.5825	20.8294	3.98656	20.8294
	11	1	11	318.667	332	7.18		2.75321	3.34813	2.94029	2.97458	2.75321			11	1	11	358.667	130.667	17.385		3.94305	15.2071	20.7386	4.07868	20.7386
	12	1	12	310.667	345.333	15.549		2.88908	3.35889	3.23485	3.01975	2.88908			12	1	12	337.333	128	21.499		3.98207	15.0789	20.1086	4.19397	20.1086
	13	1	13	305.333	360	15.606		2.88944	3.40406	3.34494	3.03595	2.88944			13	1	13	314.667	128	22.667		3.98656	14.7724	20.008	4.45779	20.008
	14	1	14	298.667	372	13.728		2.93579	3.45325	3.34813	3.10903	2.93579			14	1	14	284	126.667	30.696		4.02145	14.6091	19.3812	4.546	19.3812
	15	1	15	289.333	388	18.523		2.94029	3.48364	3.40406	3.12133	2.94029			15	1	15	258.667	146.667	32.277		4.07868	14.5806	19.1571	4.6555	19.1571
	16	1	16	281.333	404	17.889		3.01975	3.64056	3.45325	3.14226	3.01975			16	1	16	246.667	166.667	23.324		4.10635	14.5766	18.6647	4.68731	18.6647
	17	1	17	282.667	418.667	14.727		3.03595	3.68727	3.46224	3.28487	3.03595			17	1	17	248	189.333	22.706		4.19397	14.5633	18.3705	4.69204	18.3705
	18	1	18	288	433.333	15.606		3.10903	3.71246	3.48364	3.30355	3.10903			18	1	18	256	204	16.707		4.26315	14.4421	17.2155	4.9516	17.2155
	19	1	19	293.333	445.333	13.132		3.12133	3.84987	3.59255	3.30662	3.12133			19	1	19	257.333	212	8.11		4.33564	14.4298	17.0325	5.13489	17.0325
	20	1	20	293.333	458.667	13.333		3.14226	3.9518	3.62614	3.32874	3.14226			20	1	20	254.667	220	8.433		4.34131	14.3814	16.9738	5.25881	16.9738
	21	1	21	286.667	476	18.571		3.23485	3.98195	3.64056	3.34151	3.23485			21	1	21	257.333	230.667	10.995		4.34817	14.1181	16.9147	5.29807	16.9147
	22	1	22	285.333	494.667	18.714		3.28487	4.20119	3.68727	3.35889	3.28487			22	1	22	266.667	236	10.75		4.37395	13.5948	16.7758	5.31084	16.7758
	23	1	23	296	508	17.075		3.30355	4.24766	3.71246	3.37616	3.30355			23	1	23	272	240	6.667		4.38731	13.5666	16.5079	5.42472	16.5079
	24	1	24	309.333	517.333	16.275		3.30662	4.26043	3.77513	3.40643	3.30662			24	1	24	282.667	241.333	10.75		4.44466	13.562	16.2904	5.46398	16.2904
	25	1	25	317.333	522.667	9.615		3.34151	4.27426	3.93867	3.45231	3.34151			25	1	27	292	232	13.199		4.69204	13.4937	16.2435	5.63095	16.2435
	26	1	26	328	532	14.174		3.37616	4.27592	3.9518	3.49204	3.37616			26	1	28	301.333	226.667	10.75		4.71214	13.4142	16.1871	5.64999	16.1871
	27	1	27	345.333	541.333	19.686		3.40643	4.39346	3.9693	3.5449	3.40643			27	1	29	309.333	221.333	9.615		4.89283	13.379	15.8373	5.66985	15.8373
	28	1	28	360	546.667	15.606		3.45231	4.4734	3.98195	3.61668	3.45231			28	1	30	314.667	212	10.75		5.13489	13.3692	15.761	5.70201	15.761
	29	1	29	372	552	13.132		3.46224	4.49492	3.99295	3.65452	3.46224			29	1	31	317.333	197.333	14.907		5.25881	13.2756	15.6742	5.74104	15.6742
	30	1	31	385.333	562.667	17.075		3.49204	4.52354	4.20119	3.65877	3.49204			30	1	32	325.333	180	19.09		5.46398	13.2729	15.5632	5.85408	15.5632
	31	1	32	400	570.667	16.707		3.5449	4.54423	4.24766	3.68715	3.5449			31	1	33	332	173.333	9.428		5.60351	13.2091	15.4272	5.86981	15.4272
	32	1	33	418.667	576	19.414		3.59255	4.59413	4.26043	3.70146	3.59255			32	1	34	341.333	168	10.75		5.63095	13.1599	15.0868	5.95152	15.0868
	33	2	1	453.333	86.667	NA		3.61668	4.61116	4.27592	3.71459	3.61668			33	1	35	354.667	165.333	13.597		5.86981	13.0101	14.9392	6.01892	14.9392
	34	2	2	434.667	89.333	18.856		3.62614	4.64131	4.3315	3.72476	3.62614			34	1	36	366.667	164	12.074		5.90541	12.9447	14.9025	6.03654	14.9025
	35	2	3	417.333	92	17.537		3.65452	4.65657	4.4734	3.75751	3.65452			35	1	37	374.667	166.667	8.433		5.95152	12.9051	14.8884	6.09721	14.8884
	36	2	4	398.667	92	18.667		3.65877	4.6594	4.49492	3.84987	3.65877			36	1	38	380	177.333	11.926		5.95625	12.9002	14.868	6.11542	14.868
	37	2	5	382.667	94.667	16.221		3.68715	4.68211	4.52354	4.03327	3.68715			37	1	39	370.667	181.333	10.154		6.03654	12.8416	14.7724	6.14545	14.7724
	38	2	6	364	104	20.87		3.70146	4.72763	4.54423	4.08944	3.70146			38	1	40	366.667	189.333	8.944		6.12168	12.8082	14.7704	6.24667	14.7704
	39	2	7	348	110.667	17.333		3.71459	4.77529	4.57415	4.0963	3.71459			39	1	41	365.333	200	10.75		6.1393	12.7352	14.7148	6.28806	14.7148
	40	2	8	325.333	125.333	26.998		3.72476	4.8168	4.59413	4.09866	3.72476			40	1	42	364	214.667	14.727		6.16272	12.6807	14.6312	6.30805	14.6312
	41	2	9	302.667	153.333	36.025		3.75751	4.87876	4.61116	4.12361	3.75751			41	1	43	365.333	224	9.428		6.24667	12.2775	14.6091	6.31609	14.6091
	42	2	10	290.667	165.333	16.971		3.77513	4.99866	4.65657	4.18392	3.77513			42	1	44	365.333	232	8		6.30805	12.179	14.5766	6.4555	14.5766
	43	2	11	274.667	182.667	23.589		3.93867	5.09551	4.68211	4.27426	3.93867			43	1	45	362.667	240	8.433		6.3609	12.1764	14.5633	6.47017	14.5633
	44	2	12	258.667	197.333	21.705		3.9693	5.12425	4.72763	4.30572	3.9693			44	1	46	360	252	12.293		6.38585	12.1166	14.5093	6.53934	14.5093
	45	2	13	250.667	208	13.333		3.99295	5.12945	4.79823	4.33031	3.99295			45	1	47	358.667	262.667	10.75		6.4555	12.0993	14.4589	6.5449	14.4589
	46	2	14	241.333	218.667	14.174		4.03327	5.13039	4.8168	4.39346	4.03327			46	1	48	356	274.667	12.293		6.46567	12.0338	14.4298	6.7911	14.4298
	47	3	1	612	322.667	NA		4.08944	5.15097	4.86823	4.40883	4.08944			47	1	49	354.667	282.667	8.11		6.46567	12.0257	14.3814	6.94837	14.3814
	48	3	2	606.667	298.667	24.585		4.0963	5.1667	4.87001	4.5	4.0963			48	1	50	353.333	288	5.497		6.47265	11.8647	14.3572	6.9505	14.3572
	49	3	3	596	278.667	22.667		4.09866	5.26969	4.87876	4.64131	4.09866			49	1	51	348	296	9.615		6.48696	11.6488	14.1181	6.9926	14.1181
	50	3	4	580	256	27.745		4.12361	5.35755	4.99866	4.65538	4.12361			50	1	52	337.333	308	16.055		6.53934	11.6071	14.0001	7.02346	14.0001
	51	3	5	565.333	234.667	25.889		4.18392	5.40958	5.02527	4.6594	4.18392			51	1	53	336	316	8.11		6.71423	11.5565	13.7878	7.17387	13.7878
	52	3	6	556	218.667	18.523		4.30572	5.44801	5.07151	4.68093	4.30572			52	1	54	330.667	330.667	15.606		6.79488	11.4271	13.5666	7.30667	13.5666
	53	3	7	541.333	202.667	21.705		4.33031	5.60954	5.13039	4.77529	4.33031			53	1	55	325.333	342.667	13.132		6.83674	11.3023	13.562	7.34143	13.562
	54	3	8	525.333	190.667	20		4.3315	5.62894	5.13879	4.80367	4.3315			54	1	56	322.667	352	9.707		6.95641	11.3001	13.4937	7.34876	13.4937
	55	3	9	496	184	30.081		4.40883	5.65495	5.15097	4.89307	4.40883			55	1	57	325.333	362.667	10.995		6.97935	11.1257	13.4791	7.35042	13.4791
	56	3	10	476	174.667	22.071		4.5	5.68676	5.1667	4.89732	4.5			56	1	58	328	374.667	12.293		7.03812	11.0699	13.4142	7.36532	13.4142
	57	3	11	454.667	173.333	21.375		4.57415	5.70166	5.16965	5.09551	4.57415			57	1	59	328	386.667	12		7.12267	11.0077	13.4066	7.42882	13.4066
	58	3	12	440	172	14.727		4.65538	5.70272	5.2218	5.12235	4.65538			58	2	1	376	449.333	NA		7.20533	10.9988	13.3692	7.44928	13.3692
	59	3	13	417.333	169.333	22.823		4.68093	5.73938	5.35755	5.12425	4.68093			59	2	2	398.667	450.667	22.706		7.22933	10.8768	13.3531	7.46985	13.3531
	60	3	14	396	170.667	21.375		4.79823	5.77013	5.39397	5.12803	4.79823			60	2	6	422.667	452	24.037		7.29993	10.86	13.2756	7.52862	13.2756
	61	3	15	376	169.333	20.044		4.80367	5.88566	5.40284	5.12945	4.80367			61	2	7	452	448	29.605		7.30667	10.7832	13.2729	7.52992	13.2729
	62	3	16	352	181.333	26.833		4.86823	5.91226	5.44801	5.20726	4.86823			62	2	8	484	442.667	32.441		7.31069	10.7508	13.2091	7.64167	13.2091
	63	3	17	322.667	196	32.796		4.87001	5.93781	5.53445	5.26035	4.87001			63	2	9	505.333	429.333	25.157		7.34143	10.7064	13.1963	7.74277	13.1963
	64	3	18	312	212	19.23		4.89307	6.02023	5.60954	5.26969	4.89307			64	2	10	517.333	421.333	14.422		7.34876	10.6942	13.0391	7.78771	13.0391
	65	3	19	305.333	229.333	18.571		4.89732	6.05984	5.61037	5.30872	4.89732			65	2	11	532	401.333	24.801		7.37726	10.69	13.0173	8.04786	13.0173
	66	3	20	297.333	249.333	21.541		5.02527	6.10749	5.62894	5.33296	5.02527			66	2	12	542.667	385.333	19.23		7.42882	10.689	13.0101	8.04833	13.0101
	67	3	21	288	258.667	13.199		5.07151	6.13493	5.68676	5.40958	5.07151			67	2	13	548	356	29.814		7.46985	10.6161	12.9783	8.08239	12.9783
	68	3	22	278.667	266.667	12.293		5.12235	6.14805	5.7149	5.52275	5.12235			68	2	14	549.333	341.333	14.727		7.47435	10.5237	12.959	8.11029	12.959
	69	3	23	276	280	13.597		5.12803	6.20552	5.73595	5.65495	5.12803			69	2	15	550.667	321.333	20.044		7.52862	10.3497	12.9235	8.12519	12.9235
	70	3	24	274.667	293.333	13.4		5.13879	6.22693	5.73938	5.70166	5.13879			70	2	16	549.333	302.667	18.714		7.52898	10.3274	12.9002	8.19543	12.9002
	71	3	25	265.333	305.333	15.202		5.16965	6.28144	5.82204	5.70272	5.16965			71	2	17	544	286.667	16.865		7.54317	10.2559	12.8864	8.22748	12.8864
	72	3	26	252	322.667	21.868		5.20726	6.30048	5.88069	5.77013	5.20726			72	2	18	544	272	14.667		7.56741	10.2438	12.8416	8.26946	12.8416
	73	3	27	244	332	12.293		5.2218	6.33382	5.90493	5.88566	5.2218			73	2	19	544	256	16		7.5965	10.2274	12.8082	8.27726	12.8082
	74	3	28	237.333	344	13.728		5.26035	6.33595	5.906	5.90056	5.26035			74	2	20	546.667	236	20.177		7.67868	10.1786	12.7306	8.32161	12.7306
	75	3	29	229.333	353.333	12.293		5.30872	6.4464	5.91226	5.92799	5.30872			75	2	21	529.333	214.667	27.487		7.78771	10.0838	12.6807	8.33887	12.6807
	76	3	30	222.667	365.333	13.728		5.33296	6.4574	5.95377	5.93781	5.33296			76	2	22	521.333	193.333	22.784		7.84683	10.0705	12.6617	8.3475	12.6617
	77	3	31	220	376	10.995		5.39397	6.62094	5.97943	5.96027	5.39397			77	2	23	502.667	172	28.347		7.91696	10.0595	12.6486	8.46434	12.6486
	78	3	32	213.333	390.667	16.111		5.40284	6.69023	6.01479	5.96299	5.40284			78	2	24	480	148	33.012		8.13962	10.0543	12.5978	8.67908	12.5978
	79	3	33	202.667	408	20.352		5.52275	6.88061	6.02023	5.96418	5.52275			79	2	25	452	129.333	33.652		8.15487	9.91065	12.4157	8.7427	12.4157
	80	3	36	200	437.333	29.454		5.53445	6.88641	6.05984	6.13493	5.53445			80	2	26	425.333	113.333	31.098		8.19543	9.88546	12.3944	8.77273	12.3944
	81	3	37	200	454.667	17.333		5.61037	6.89445	6.10749	6.30048	5.61037			81	2	27	406.667	106.667	19.821		8.27726	9.87257	12.3078	8.84948	12.3078
	82	3	39	205.333	482.667	28.503		5.7149	6.90414	6.12665	6.33382	5.7149			82	2	28	386.667	105.333	20.044		8.33887	9.80659	12.2775	8.85397	12.2775
	83	3	40	204	506.667	24.037		5.73595	6.90651	6.14805	6.4574	5.73595			83	2	29	365.333	112	22.351		8.46434	9.68491	12.2371	8.8937	12.2371
	84	3	41	204	524	17.333		5.82204	6.94139	6.20552	6.60178	5.82204			84	2	33	350.667	118.667	16.111		8.58448	9.6492	12.1764	8.91309	12.1764
	85	3	42	202.667	536	12.074		5.88069	6.95913	6.219	6.62094	5.88069			85	2	34	325.333	114.667	25.647		8.59914	9.59067	12.1166	8.93355	12.1166
	86	4	1	274.667	458.667	NA		5.90056	6.98562	6.22693	6.65369	5.90056			86	2	35	296	117.333	29.454		8.85397	9.57352	12.1058	8.93946	12.1058
	87	4	2	269.333	473.333	15.606		5.90493	6.99543	6.22728	6.65546	5.90493			87	2	36	274.667	122.667	21.99		8.87029	9.48377	12.0338	8.94372	12.0338
	88	4	3	254.667	484	18.135		5.906	7.14029	6.25034	6.68101	5.906			88	2	37	264	130.667	13.333		8.8937	9.42488	12.0247	8.94478	12.0247
	89	4	4	258.667	501.333	17.789		5.92799	7.14904	6.26382	6.79559	5.92799			89	2	38	249.333	160	32.796		8.91309	9.3317	11.8754	8.9449	11.8754
	90	4	5	261.333	510.667	9.707		5.95377	7.16087	6.27269	6.8475	5.95377			90	2	39	238.667	180	22.667		8.93355	9.27376	11.8475	8.99362	11.8475
	91	4	6	264	516	5.963		5.96027	7.19267	6.28144	6.88061	5.96027			91	2	40	229.333	205.333	26.998		8.93946	9.24821	11.8158	8.99551	11.8158
	92	4	7	268	533.333	17.789		5.96299	7.32192	6.30911	6.91668	5.96299			92	2	41	214.667	228	26.998		8.9449	9.22977	11.8095	9.15397	11.8095
	93	4	8	273.333	545.333	13.132		5.96418	7.33304	6.32827	6.91703	5.96418			93	2	42	205.333	241.333	16.275		8.95413	9.19855	11.7859	9.22977	11.7859
	94	4	9	274.667	557.333	12.074		5.97943	7.34829	6.33595	6.94139	5.97943			94	2	43	198.667	252	12.579		9.08491	9.15882	11.6488	9.24821	11.6488
	95	4	10	277.333	568	10.995		6.01479	7.34888	6.4464	6.95913	6.01479			95	2	44	194.667	262.667	11.392		9.19157	9.15397	11.6358	9.42878	11.6358
	96	4	11	285.333	576	11.314		6.12665	7.37573	6.49867	6.9952	6.12665			96	2	45	190.667	277.333	15.202		9.25803	9.06055	11.5565	9.48377	11.5565
	97	4	12	296	586.667	15.085		6.219	7.48109	6.5015	7.11971	6.219			97	3	1	162.667	298.667	NA		9.37699	8.99551	11.542	9.57352	11.542
	98	4	13	314.667	594.667	20.309		6.22728	7.50793	6.51806	7.17789	6.22728			98	3	2	160	325.333	26.8		9.42878	8.99362	11.4959	9.59067	11.4959
	99	4	14	329.333	596	14.727		6.25034	7.52768	6.54147	7.32192	6.25034			99	3	3	168	358.667	34.28		9.44664	8.94478	11.4855	9.64565	11.4855
	100	4	15	349.333	600	20.396		6.26382	7.54624	6.56607	7.33304	6.26382			100	3	4	162.667	369.333	11.926		9.53663	8.94372	11.4271	9.67947	11.4271
	101	4	16	364	604	15.202		6.27269	7.60856	6.58712	7.34829	6.27269			101	3	5	153.333	382.667	16.275		9.57801	8.86071	11.3023	9.68491	11.3023
	102	4	17	378.667	609.333	15.606		6.30911	7.65397	6.64636	7.37573	6.30911			102	3	6	145.333	401.333	20.309		9.64565	8.84948	11.2685	9.80659	11.2685
	103	4	18	402.667	606.667	24.148		6.32827	7.7222	6.6596	7.50793	6.32827			103	3	7	140	417.333	16.865		9.67947	8.77273	11.1257	9.85342	11.1257
	104	4	21	428	598.667	26.566		6.49867	7.7948	6.67048	7.52768	6.49867			104	3	8	142.667	446.667	29.454		9.71093	8.77084	10.9988	9.94092	10.9988
	105	4	22	453.333	590.667	26.566		6.5015	7.892	6.67237	7.56232	6.5015			105	3	9	144	464	17.385		9.74924	8.7427	10.9657	10.0595	10.9657
	106	4	23	468	586.667	15.202		6.51806	7.9464	6.67604	7.60525	6.51806			106	3	10	148	481.333	17.789		9.78542	8.7395	10.9368	10.0838	10.9368
	107	4	24	489.333	578.667	22.784		6.54147	7.99394	6.69023	7.60856	6.54147			107	3	11	152	489.333	8.944		9.85342	8.70959	10.9122	10.2038	10.9122
	108	4	26	501.333	562.667	20		6.56607	8.01901	6.82965	7.72858	6.56607			108	3	12	153.333	497.333	8.11		9.94092	8.67908	10.7629	10.2067	10.7629
	109	4	27	550.667	538.667	54.861		6.58712	8.24143	6.87624	7.892	6.58712			109	3	13	158.667	504	8.537		10.0502	8.61002	10.7508	10.2274	10.7508
	110	4	28	578.667	508	41.526		6.60178	8.24628	6.88641	7.99394	6.60178			110	3	14	157.333	514.667	10.75		10.0748	8.4589	10.6942	10.2438	10.6942
	111	4	45	602.667	458.667	54.861		6.64636	8.35129	6.89445	8.02374	6.64636			111	4	1	226.667	580	NA		10.0961	8.41573	10.69	10.3274	10.69
	112	4	46	616	422.667	38.39		6.65369	8.54108	6.90414	8.04975	6.65369			112	4	2	236	581.333	9.428		10.1594	8.40486	10.689	10.3879	10.689
	113	4	47	622.667	389.333	33.993		6.65546	8.62184	6.90651	8.12579	6.65546			113	4	3	246.667	589.333	13.333		10.1735	8.35732	10.6126	10.4086	10.6126
	114	4	48	629.333	348	41.868		6.6596	8.63379	6.98562	8.24628	6.6596			114	4	4	258.667	590.667	12.074		10.2038	8.3475	10.535	10.4531	10.535
	115	4	49	632	309.333	38.759		6.67048	8.64254	6.992	8.3656	6.67048			115	4	5	269.333	589.333	10.75		10.2067	8.3371	10.5237	10.4903	10.5237
	116	4	50	626.667	272	37.712		6.67237	8.65176	6.99543	8.36713	6.67237			116	4	6	278.667	590.667	9.428		10.2649	8.32161	10.3497	10.6139	10.3497
	117	4	51	614.667	250.667	24.477		6.67604	8.68594	7.04285	8.41916	6.67604			117	4	7	286.667	590.667	8		10.3879	8.26946	10.2649	10.6161	10.2649
	118	4	52	606.667	234.667	17.889		6.68101	8.69681	7.14029	8.54108	6.68101			118	4	8	297.333	592	10.75		10.4086	8.25089	10.2559	10.6691	10.2559
	119	4	53	597.333	218.667	18.523		6.79559	8.72697	7.14904	8.62184	6.79559			119	4	9	304	592	6.667		10.4531	8.22748	10.1786	10.7064	10.1786
	120	4	54	582.667	204	20.742		6.82965	8.75511	7.15649	8.63379	6.82965			120	4	10	308	601.333	10.154		10.4903	8.21613	10.1735	10.7832	10.1735
	121	4	55	573.333	197.333	11.47		6.8475	8.78136	7.16004	8.64254	6.8475			121	4	11	308	602.667	1.333		10.535	8.14459	10.1594	10.86	10.1594
	122	4	56	565.333	186.667	13.333		6.87624	8.91238	7.16087	8.68594	6.87624			122	4	12	318.667	602.667	10.667		10.6126	8.12519	10.0961	10.8768	10.0961
	123	4	57	553.333	176	16.055		6.91668	8.96962	7.19267	8.69681	6.91668			123	4	13	318.667	602.667	0		10.6139	8.11029	10.0748	10.9776	10.0748
	124	4	58	541.333	164	16.971		6.91703	8.9922	7.19717	8.72697	6.91703			124	4	14	324	605.333	5.963		10.6691	8.10817	10.0705	11.0077	10.0705
	125	4	59	528	149.333	19.821		6.992	9.05121	7.21916	8.80383	6.992			125	4	15	329.333	608	5.963		10.7629	8.08239	10.0543	11.0699	10.0543
	126	4	60	514.667	141.333	15.549		6.9952	9.06753	7.23524	8.84853	6.9952			126	4	16	334.667	610.667	5.963		10.9122	8.04833	10.0502	11.1912	10.0502
	127	4	61	500	136	15.606		7.04285	9.07521	7.26079	9.07521	7.04285			127	4	17	340	612	5.497		10.9368	8.04786	9.91065	11.212	9.91065
	128	4	62	468	130.667	32.441		7.11971	9.08692	7.27793	9.08692	7.11971			128	4	18	349.333	612	9.333		10.9657	8.03781	9.88546	11.2502	9.88546
	129	5	1	494.667	122.667	NA		7.15649	9.10892	7.34888	9.1043	7.15649			129	4	19	352	610.667	2.981		10.9776	8.03071	9.87257	11.2588	9.87257
	130	5	2	476	122.667	18.667		7.16004	9.11353	7.3989	9.14486	7.16004			130	4	20	368	604	17.333		11.1912	7.97667	9.78542	11.3001	9.78542
	131	5	3	448	121.333	28.032		7.17789	9.14486	7.41439	9.22941	7.17789			131	4	21	374.667	600	7.775		11.212	7.97561	9.74924	11.3176	9.74924
	132	5	4	434.667	120	13.4		7.19717	9.19524	7.41735	9.52717	7.19717			132	4	22	376	590.667	9.428		11.2502	7.87592	9.71093	11.4431	9.71093
	133	5	5	422.667	124	12.649		7.21916	9.28002	7.43059	9.55661	7.21916			133	4	23	382.667	582.667	10.414		11.2588	7.82023	9.6492	11.4991	9.6492
	134	5	6	404	126.667	18.856		7.23524	9.29421	7.43272	9.62697	7.23524			134	4	24	398.667	576	17.333		11.2685	7.81089	9.57801	11.5658	9.57801
	135	5	7	397.333	128	6.799		7.26079	9.41365	7.45413	9.66445	7.26079			135	4	25	414.667	573.333	16.221		11.3176	7.79693	9.53663	11.6071	9.53663
	136	5	8	380	132	17.789		7.27793	9.43091	7.45992	9.67261	7.27793			136	4	26	430.667	561.333	20		11.4431	7.78487	9.44664	11.6137	9.44664
	137	5	9	352	138.667	28.783		7.3989	9.44853	9.28002	9.78862	7.3989			137	4	27	448	540	27.487		11.4855	7.74277	9.42488	11.7561	9.42488
	138	5	10	330.667	148	23.286		7.41439	9.46367	7.51455	9.80872	7.41439			138	4	28	468	530.667	22.071		11.4959	7.66875	9.37699	11.8647	9.37699
	139	5	11	316	154.667	16.111		7.41735	9.67261	7.5317	9.84017	7.41735			139	4	29	493.333	522.667	26.566		11.4991	7.64167	9.3317	11.9286	9.3317
	140	5	12	301.333	157.333	14.907		7.43059	9.67285	7.63044	9.84798	7.43059			140	4	30	512	516	19.821		11.542	7.59141	9.27376	11.9766	9.27376
	141	5	13	285.333	158.667	16.055		7.43272	9.72086	7.65397	9.88085	7.43272			141	4	31	532	497.333	27.358		11.5658	7.52992	9.25803	12.0031	9.25803
	142	5	14	265.333	164	20.699		7.45413	9.78862	7.7222	2.1907	7.45413			142	4	32	540	480	19.09		11.6137	7.44928	9.19855	12.0102	9.19855
	143	5	15	253.333	170.667	13.728		7.45992	9.84455	7.7734	9.99638	7.45992			143	4	33	552	446.667	35.428		11.6358	7.44396	9.19157	12.0257	9.19157
	144	5	16	237.333	174.667	16.492		7.51455	9.84798	7.7948	10	7.51455			144	4	34	561.333	422.667	25.751		11.7561	7.36532	9.15882	12.0993	9.15882
	145	5	17	226.667	180	11.926		7.5317	9.88085	7.83986	10.0627	7.5317			145	4	35	564	401.333	21.499		11.7859	7.35042	9.08491	12.179	9.08491
	146	5	18	206.667	188	21.541		7.56232	9.99638	7.9464	10.3202	7.56232			146	4	36	578.667	373.333	31.609		11.8095	7.17789	9.06055	12.2027	9.06055
	147	6	1	274.667	541.333	NA		7.60525	10	7.96402	10.3269	7.60525			147	4	37	588	354.667	20.87		11.8158	7.17387	8.95413	12.2583	8.95413
	148	6	2	289.333	556	20.742		7.63044	10.0453	7.96426	10.3523	7.63044			148	4	38	589.333	345.333	9.428		11.8475	7.16713	8.87029	12.4325	8.87029
	149	6	3	301.333	564	14.422		7.72858	10.1363	8.01439	10.45	7.72858			149	4	39	589.333	338.667	6.667		11.8754	7.09748	8.86071	12.4754	8.86071
	150	6	4	318.667	576	21.082		7.7734	10.2084	8.01901	10.4658	7.7734			150	4	40	586.667	322.667	16.221		11.9286	7.08968	8.77084	12.4999	8.77084
	151	6	5	334.667	577.333	16.055		7.83986	10.3083	8.1207	10.5627	7.83986			151	4	41	580	306.667	17.333		11.9766	7.02346	8.7395	12.5725	8.7395
	152	6	6	346.667	581.333	12.649		7.96402	10.3154	8.1777	10.5795	7.96402			152	4	42	573.333	290.667	17.333		12.0031	6.9926	8.70959	12.7352	8.70959
	153	6	7	358.667	582.667	12.074		7.96426	10.3202	8.22133	10.6249	7.96426			153	4	47	565.333	256	35.578		12.0102	6.98195	8.61002	12.9051	8.61002
	154	6	8	385.333	576	27.487		8.01439	10.3269	8.24143	10.6403	8.01439			154	4	48	557.333	224	32.985		12.0247	6.9505	8.59914	12.9051	8.59914
	155	6	9	410.667	574.667	25.368		8.02374	10.3523	8.26839	10.6581	8.02374			155	4	49	553.333	214.667	10.154		12.1058	6.94837	8.58448	12.9447	8.58448
	156	6	10	429.333	566.667	20.309		8.04975	10.3767	8.27762	10.6807	8.04975			156	4	50	540	202.667	17.938		12.2027	6.7911	8.4589	12.9721	8.4589
	157	6	11	450.667	564	21.499		8.1207	10.4306	8.2911	10.8023	8.1207			157	4	51	522.667	176	31.805		12.2371	6.74947	8.41573	13.0145	8.41573
	158	6	12	470.667	554.667	22.071		8.12579	10.4658	8.35129	10.8322	8.12579			158	4	52	482.667	160	43.081		12.2583	6.74498	8.40486	13.1599	8.40486
	159	6	15	509.333	534.667	43.533		8.1777	10.5627	8.38109	10.8358	8.1777			159	4	53	452	144	34.59		12.3078	6.5449	8.35732	13.1754	8.35732
	160	6	16	530.667	525.333	23.286		8.22133	10.5795	8.42851	10.8695	8.22133			160	4	54	420	136	32.985		12.3944	6.50529	8.3371	13.1799	8.3371
	161	6	17	552	508	27.487		8.26839	10.6249	8.4382	10.8969	8.26839			161	4	55	404	129.333	17.333		12.4157	6.47915	8.25089	13.379	8.25089
	162	6	18	569.333	485.333	28.535		8.27762	10.6403	8.56532	10.9769	8.27762			162	4	56	385.333	129.333	18.667		12.4325	6.47017	8.21613	13.4791	8.21613
	163	6	19	589.333	452	38.873		8.2911	10.6581	8.64017	10.9929	8.2911			163	4	57	366.667	132	18.856		12.4754	6.42902	8.15487	13.539	8.15487
	164	6	20	605.333	420	35.777		8.3656	10.6615	8.65176	11.0092	8.3656			164	4	58	349.333	133.333	17.385		12.4999	6.40087	8.14459	13.5948	8.14459
	165	7	1	584	313.333	NA		8.36713	10.6807	8.66571	11.0775	8.36713			165	4	59	332	136	17.537		12.5725	6.31609	8.13962	13.7804	8.13962
	166	7	2	577.333	293.333	21.082		8.38109	10.728	8.69504	11.1545	8.38109			166	4	60	312	134.667	20.044		12.5978	6.28806	8.10817	13.9068	8.10817
	167	7	3	573.333	280	13.92		8.41916	10.8023	8.72579	11.2147	8.41916			167	4	61	294.667	134.667	17.333		12.6486	6.21971	8.03781	14.1836	8.03781
	168	7	4	565.333	258.667	22.784		8.42851	10.8695	8.72756	11.298	8.42851			168	4	62	276	136	18.714		12.6617	6.1678	8.03071	14.3481	8.03071
	169	7	5	561.333	234.667	24.331		8.4382	10.9254	8.74813	11.4829	8.4382			169	4	63	252	145.333	25.751		12.7306	6.14545	7.97667	14.3999	7.97667
	170	7	6	557.333	216	19.09		8.56532	11.0775	8.75511	11.7363	8.56532			170	4	64	238.667	160	19.821		12.8864	6.11542	7.97561	14.4421	7.97561
	171	7	7	550.667	201.333	16.111		8.64017	11.298	8.78136	11.9402	8.64017			171	4	65	232	177.333	18.571		12.9051	6.09721	7.91696	14.5806	7.91696
	172	7	8	546.667	188	13.92		8.66571	11.4829	8.91238	11.9414	8.66571			172	4	66	232	204	26.667		12.9235	6.08999	7.87592	11.92	7.87592
	173	7	9	536	181.333	12.579		8.69504	11.7206	8.9695	11.9677	8.69504			173	4	67	221.333	220	19.23		12.959	6.06599	7.84683	15.0137	7.84683
	174	7	10	529.333	177.333	7.775		8.72579	11.7399	8.96962	12.0037	8.72579			174	4	68	206.667	240	24.801		12.9721	6.0557	7.82023	15.0492	7.82023
	175	7	11	521.333	176	8.11		8.72756	11.7649	8.97056	12.0576	8.72756			175	4	69	214.667	254.667	16.707		12.9783	6.01892	7.81089	15.0789	7.81089
	176	7	12	505.333	178.667	16.221		8.74813	11.7927	8.9922	12.1575	8.74813			176	4	70	217.333	265.333	10.995		13.0145	5.99539	7.79693	15.2071	7.79693
	177	7	13	496	182.667	10.154		8.80383	11.843	9.02957	12.2998	8.80383			177	4	71	210.667	273.333	10.414		13.0173	5.99102	7.78487	15.2911	7.78487
	178	7	14	485.333	185.333	10.995		8.84853	11.922	9.03406	12.5111	8.84853			178	4	72	206.667	280	7.775		13.0391	5.96654	7.67868	15.4773	7.67868
	179	7	15	473.333	182.667	12.293		8.9695	11.9414	9.05121	12.5501	8.9695			179	4	73	201.333	282.667	5.963		13.1754	5.85468	7.66875	15.5825	7.66875
	180	7	16	456	170.667	21.082		8.97056	12.0037	9.06753	12.7367	8.97056			180	4	74	201.333	288	5.333		13.1799	5.85408	7.5965	15.5862	7.5965
	181	7	17	441.333	165.333	15.606		9.02957	12.1575	9.10892	12.7814	9.02957			181	4	75	204	294.667	7.18		13.1963	5.74104	7.59141	15.6648	7.59141
	182	7	18	426.667	165.333	14.667		9.03406	12.2998	9.11353	12.9454	9.03406			182	4	76	206.667	298.667	4.807		13.3531	5.70604	7.56741	15.6827	7.56741
	183	7	19	413.333	172	14.907		9.1043	12.3181	9.19524	12.9935	9.1043			183	4	77	200	300	6.799		13.4066	5.70201	7.54317	15.7718	7.54317
	184	7	20	404	174.667	9.707		9.22941	12.4851	9.23994	13.4442	9.22941			184	4	78	197.333	301.333	2.981		13.4791	5.66985	7.52898	15.8391	7.52898
	185	7	24	397.333	168	9.428		9.23994	12.4975	9.29421	13.5338	9.23994			185	4	79	196	306.667	5.497		13.4791	5.64999	7.47435	15.9431	7.47435
	186	7	25	384	168	13.333		9.43966	12.543	9.41365	13.5511	9.43966			186	4	80	194.667	312	5.497		13.539	5.63284	7.44396	16.1781	7.44396
	187	7	26	381.333	170.667	3.771		9.46225	12.6217	9.43091	13.6129	9.46225			187	5	1	168	308	NA		13.7804	5.59287	7.37726	16.2308	7.37726
	188	7	27	378.667	173.333	3.771		9.52717	12.6559	9.43966	13.6262	9.52717			188	5	2	173.333	298.667	10.75		13.7878	5.56248	7.31069	16.4273	7.31069
	189	7	28	370.667	176	8.433		9.55661	12.7814	9.44853	13.8738	9.55661			189	5	3	166.667	298.667	6.667		13.9068	5.42472	7.29993	17.7487	7.29993
	190	7	29	365.333	176	5.333		9.57246	12.9174	9.46225	13.9154	9.57246			190	5	4	162.667	296	4.807		14.0001	5.41029	7.22933	18.0889	7.22933
	191	7	30	357.333	176	8		9.61313	12.9454	9.46367	13.9397	9.61313			191	5	5	174.667	309.333	17.938		14.1836	5.31084	7.20533	18.8956	7.20533
	192	7	31	348	180	10.154		9.61609	12.9935	9.57246	13.9455	9.61609			192	5	6	181.333	334.667	26.196		14.3481	5.29807	7.17789	19.0216	7.17789
	193	7	32	337.333	185.333	11.926		9.62697	13.2148	9.61313	14.1201	9.62697			193	5	7	186.667	360	25.889		14.3572	5.07517	7.16713	19.2357	7.16713
	194	7	33	328	189.333	10.154		9.66445	13.5338	9.61609	14.1739	9.66445			194	5	8	193.333	385.333	26.196		14.3999	5.05199	7.12267	19.6035	7.12267
	195	7	34	317.333	200	15.085		9.68243	13.5511	9.67285	14.1781	9.68243			195	5	9	193.333	412	26.667		14.4589	5.04608	7.09748	20.3521	7.09748
	196	7	35	305.333	212	16.971		9.68562	13.8738	9.68243	14.2142	9.68562			196	5	10	198.667	437.333	25.889		14.5079	4.9516	7.08968	21.1835	7.08968
	197	7	36	300	221.333	10.75		9.68905	13.9074	9.68562	14.3088	9.68905			197	5	11	194.667	456	19.09		14.5093	4.83737	7.03812	27.3004	7.03812
	198	7	37	290.667	229.333	12.293		9.80872	13.9397	9.68905	14.3227	9.80872			198	5	12	194.667	473.333	17.333		14.6312	4.68731	6.98195	4.53205	6.98195
	199	7	38	277.333	234.667	14.36		9.81156	13.9455	9.72086	14.4892	9.81156			199	5	13	180	477.333	15.202		14.7148	4.6555	6.97935	6.00592	6.97935
	200	7	39	264	242.667	15.549		9.84017	14.1739	9.81156	14.5673	9.84017			200	5	14	180	494.667	17.333		14.7704	4.546	6.95641	2.55976	6.95641
	201	7	40	256	250.667	11.314		9.84467	14.5238	9.84455	14.5873	9.84467			201	5	15	185.333	512	18.135		14.868	4.45779	6.83674	2.79224	6.83674
	202	7	41	242.667	260	16.275		9.96197	14.5873	9.84467	14.8333	9.96197			202	5	16	182.667	525.333	13.597		14.8884	4.4527	6.79488	4.08648	6.79488
	203	7	42	234.667	261.333	8.11		10.0608	14.8333	10.0453	15.0325	10.0608			203	5	20	197.333	549.333	28.127		14.9025	4.3639	6.74947	4.25842	6.74947
	204	7	43	225.333	265.333	10.154		10.0627	15.2135	10.0608	15.0892	10.0627			204	5	21	206.667	564	17.385		11.92	4.29898	6.74498	4.34746	6.74498
	205	8	1	330.667	540	NA		10.1295	15.4194	10.1295	15.2135	10.1295			205	5	22	212	570.667	8.537		14.9392	3.91348	6.71423	4.36035	6.71423
	206	8	2	342.667	544	12.649		10.2739	15.7341	10.1363	15.4194	10.2739			206	5	23	218.667	582.667	13.728		15.0137	3.69508	6.50529	5.00268	6.50529
	207	8	3	360	542.667	17.385		10.3025	15.7559	10.2084	15.7341	10.3025			207	5	24	224	593.333	11.926		15.0492	3.54419	6.48696	5.50477	6.48696
	208	8	4	376	542.667	16		10.45	15.8885	10.2739	15.8885	10.45			208	5	25	240	604	19.23		15.0868	3.50647	6.47915	6.28901	6.47915
	209	8	5	392	534.667	17.889		10.4576	16.1561	10.3025	15.8989	10.4576			209	5	26	250.667	606.667	10.995		15.2911	3.50221	6.47265	14.7423	6.47265
	210	8	6	418.667	532	26.8		10.5279	16.4784	10.3083	16.0988	10.5279			210	5	27	270.667	612	20.699		15.4272	3.40737	6.46567	2.2471	6.46567
	211	8	7	433.333	529.333	14.907		10.5777	17.1358	10.3154	16.1592	10.5777			211	5	28	281.333	614.667	10.995		15.4773	3.39176	6.46567	2.7233	6.46567
	212	8	8	454.667	524	21.99		10.6155	17.291	10.3767	16.393	10.6155			212	5	29	289.333	620	9.615		15.5632	3.37675	6.42902	3.12062	6.42902
	213	8	9	476	520	21.705		10.6267	17.4604	10.4306	16.6866	10.6267			213	5	30	310.667	633.333	25.157		15.5862	3.34234	6.40087	3.72286	6.40087
	214	8	10	489.333	509.333	17.075		10.6446	17.7623	10.4576	16.7402	10.6446			214	6	1	268	112	NA		15.6742	3.07249	6.38585	4.27793	6.38585
	215	8	11	498.667	498.667	14.174		10.6799	18.1887	10.5279	17.1358	10.6799			215	6	2	284	117.333	16.865		15.761	2.91486	6.3609	4.68353	6.3609
	216	8	12	509.333	486.667	16.055		10.6956	18.7904	10.5777	17.291	10.6956			216	6	3	290.667	128	12.579		15.9431	2.4175	6.21971	5.16173	6.21971
	217	8	13	514.667	474.667	13.132		10.8322	19.9222	10.6155	17.4604	10.8322			217	6	4	296	144	16.865		16.1781	4.53205	6.1678	5.86283	6.1678
	218	8	14	525.333	457.333	20.352		10.8358	20.946	10.6267	17.667	10.8358			218	6	5	302.667	164	21.082		16.2308	6.00592	6.16272	6.23828	6.16272
	219	8	15	536	448	14.174		10.8828	21.4435	10.6446	17.7623	10.8828			219	6	6	309.333	186.667	23.627		16.2435	2.55976	6.1393	6.67297	6.1393
	220	8	17	552	428	25.612		10.8927	21.5055	10.6615	17.8339	10.8927			220	6	7	305.333	202.667	16.492		16.2904	2.79224	6.12168	7.18168	6.12168
	221	8	18	572	409.333	27.358		10.8969	22.5529	10.6799	18.0733	10.8969			221	6	8	292	222.667	24.037		16.4273	4.03706	6.08999	7.91211	6.08999
	222	8	19	585.333	389.333	24.037		10.9288	22.5891	10.6956	18.1887	10.9288			222	6	9	286.667	241.333	19.414		16.5079	4.08648	6.06599	8.46516	6.06599
	223	8	20	594.667	360	30.782		10.9698	22.9443	10.728	18.3664	10.9698			223	6	10	278.667	249.333	11.314		16.7758	4.10588	6.0557	9.13481	6.0557
	224	8	21	602.667	330.667	30.405		10.9769	NA	10.8828	18.7904	10.9769			224	6	11	265.333	269.333	24.037		16.9738	4.25842	5.99539	9.36658	5.99539
	225	8	22	608	296	35.075		10.9929	NA	10.8927	19.9222	10.9929			225	6	12	260	290.667	21.99		17.0325	4.34746	5.99102	12.904	5.99102
	226	8	23	605.333	268	28.127		11.0092	NA	10.9254	20.4653	11.0092			226	6	13	260	304	13.333		17.2155	4.36035	5.96654	NA	5.96654
	227	8	24	594.667	244	26.264		11.1545	NA	10.9288	20.946	11.1545			227	6	14	258.667	313.333	9.428		17.7487	4.94675	5.95625	NA	5.95625
	228	8	25	578.667	224	25.612		11.1763	NA	11.1763	21.0633	11.1763			228	6	15	250.667	324	13.333		18.0889	4.98152	5.90541	NA	5.90541
	229	8	26	564	206.667	22.706		11.2147	NA	11.2291	21.4435	11.2147			229	6	16	256	333.333	10.75		18.3705	5.00268	5.85468	NA	5.85468
	230	8	27	550.667	192	19.821		11.2291	NA	11.2355	21.5055	11.2291			230	6	17	260	344	11.392		18.6647	5.50477	5.70604	NA	5.70604
	231	8	28	534.667	182.667	18.523		11.2355	NA	11.2369	21.8285	11.2355			231	6	18	258.667	353.333	9.428		18.8734	5.75818	5.63284	NA	5.63284
	232	8	29	525.333	182.667	9.333		11.2369	NA	11.3325	22.5529	11.2369			232	6	19	261.333	369.333	16.221		18.8956	6.28901	5.60351	NA	5.60351
	233	8	30	516	181.333	9.428		11.3325	NA	11.4679	22.5891	11.3325			233	6	20	269.333	377.333	11.314		19.0216	7.63919	5.59287	NA	5.59287
	234	8	31	504	180	12.074		11.4679	NA	11.6495	22.9443	11.4679			234	6	21	269.333	388	10.667		19.1571	9.19335	5.56248	NA	5.56248
	235	8	32	488	180	16		11.6495	NA	11.7012	23.3344	11.6495			235	6	24	260	398.667	14.174		19.3812	2.2471	5.41029	NA	5.41029
	236	8	33	470.667	172	19.09		11.7012	NA	11.7167	7.48109	11.7012			236	6	25	254.667	404	7.542		19.6035	2.7233	5.07517	NA	5.07517
	237	8	34	453.333	170.667	17.385		11.7167	NA	11.7206	7.54624	11.7167			237	6	26	254.667	412	8		20.008	3.12062	5.05199	NA	5.05199
	238	9	1	398.667	494.667	NA		11.7363	NA	11.7399	12.3181	11.7363			238	6	27	260	413.333	5.497		20.1086	3.72286	5.04608	NA	5.04608
	239	9	2	409.333	490.667	11.392		11.9402	NA	11.7649	NA	11.9402			239	6	28	261.333	430.667	17.385		20.3521	4.27793	4.89283	NA	4.89283
	240	9	3	424	484	16.111		11.9516	NA	11.7927	NA	11.9516			240	6	29	264	441.333	10.995		20.7386	4.68353	4.83737	NA	4.83737
	241	9	4	440	476	17.889		11.9677	NA	11.843	NA	11.9677			241	6	30	260	446.667	6.667		20.8294	7.15046	4.71214	NA	4.71214
	242	9	5	449.333	466.667	13.199		12.0576	NA	11.922	NA	12.0576			242	6	31	260	457.333	10.667		21.3046	7.18168	4.4527	NA	4.4527
	243	9	6	461.333	458.667	14.422		12.1955	NA	11.9516	NA	12.1955			243	7	1	381.333	381.333	NA		22.0325	7.20261	4.44466	NA	4.44466
	244	9	7	466.667	449.333	10.75		12.3669	NA	12.1955	NA	12.3669			244	7	2	390.667	380	9.428		22.0679	7.35243	4.38731	NA	4.38731
	245	9	8	469.333	440	9.707		12.3824	NA	12.3669	NA	12.3824			245	7	3	406.667	382.667	16.221		22.0999	8.3397	4.37395	NA	4.37395
	246	9	9	480	434.667	11.926		12.4561	NA	12.3824	NA	12.4561			246	7	4	416	385.333	9.707		22.8891	8.6313	4.3639	NA	4.3639
	247	9	10	486.667	430.667	7.775		12.5111	NA	12.4561	NA	12.5111			247	7	5	430.667	380	15.606		23.6243	8.79425	4.34817	NA	4.34817
	248	9	12	494.667	425.333	9.615		12.5501	NA	12.4851	NA	12.5501			248	7	6	438.667	377.333	8.433		24.2138	9.4276	4.34131	NA	4.34131
	249	9	13	500	405.333	20.699		12.7367	NA	12.4975	NA	12.7367			249	7	7	444	376	5.497		26.2778	10.5749	4.33564	NA	4.33564
	250	9	14	504	390.667	15.202		12.7488	NA	12.543	NA	12.7488			250	7	12	448	373.333	4.807		27.3004	11.0813	4.29898	NA	4.29898
	251	9	15	501.333	374.667	16.221		12.9855	NA	12.6217	NA	12.9855			251	7	13	453.333	373.333	5.333		27.5552	NA	4.26315	NA	4.26315
	252	9	16	502.667	362.667	12.074		13.3485	NA	12.6559	NA	13.3485			252	7	14	456	369.333	4.807		14.7423	NA	4.10635	NA	4.10635
	253	9	17	506.667	350.667	12.649		13.3881	NA	12.7488	NA	13.3881			253	7	15	456	369.333	0		16.286	NA	4.02145	NA	4.02145
	254	9	18	514.667	340	13.333		13.4194	NA	12.9174	NA	13.4194			254	7	16	452	364	6.667		18.4335	NA	3.98207	NA	3.98207
	255	9	19	518.667	332	8.944		13.4442	NA	12.9855	NA	13.4442			255	7	17	444	364	8		19.7239	NA	3.94305	NA	3.94305
	256	10	1	532	276	NA		13.559	NA	13.2148	NA	13.559			256	7	18	446.667	358.667	5.963		4.4974	NA	3.84975	NA	3.84975
	257	10	2	522.667	266.667	13.199		13.6129	NA	13.3881	NA	13.6129			257	7	19	450.667	357.333	4.216		4.89756	NA	3.74403	NA	3.74403
	258	10	3	513.333	260	11.47		13.6262	NA	13.4194	NA	13.6262			258	7	24	453.333	353.333	4.807		5.16173	NA	3.73043	NA	3.73043
	259	10	4	502.667	261.333	10.75		13.8219	NA	13.559	NA	13.8219			259	7	25	457.333	352	4.216		5.86283	NA	3.71411	NA	3.71411
	260	10	5	490.667	262.667	12.074		13.9154	NA	13.8219	NA	13.9154			260	7	26	453.333	349.333	4.807		6.19748	NA	3.64789	NA	3.64789
	261	10	6	484	254.667	10.414		13.9634	NA	13.9074	NA	13.9634			261	7	27	450.667	349.333	2.667		6.23828	NA	3.54419	NA	3.54419
	262	10	7	469.333	246.667	16.707		13.9754	NA	13.9634	NA	13.9754			262	7	28	449.333	349.333	1.333		6.67297	NA	3.50221	NA	3.50221
	263	10	8	456	249.333	13.597		14.1201	NA	13.9754	NA	14.1201			263	7	35	448	341.333	8.11		7.01175	NA	3.40737	NA	3.40737
	264	10	9	442.667	254.667	14.36		14.1781	NA	14.2983	NA	14.1781			264	7	36	449.333	336	5.497		7.91211	NA	3.39176	NA	3.39176
	265	10	10	426.667	261.333	17.333		14.2142	NA	14.5238	NA	14.2142			265	7	37	448	334.667	1.886		7.92713	NA	3.37675	NA	3.37675
	266	10	11	409.333	268	18.571		14.2983	NA	15.0157	NA	14.2983			266	7	38	442.667	330.667	6.667		8.46516	NA	3.07249	NA	3.07249
	267	10	12	398.667	274.667	12.579		14.3088	NA	15.047	NA	14.3088			267	7	39	445.333	325.333	5.963		8.88708	NA	3.02495	NA	3.02495
	268	10	13	390.667	272	8.433		14.3227	NA	15.2312	NA	14.3227			268	7	40	452	324	6.799		9.13481	NA	2.91486	NA	2.91486
	269	10	14	380	270.667	10.75		14.4892	NA	15.3937	NA	14.4892			269	8	1	196	478.667	NA		9.32957	NA	14.5079	NA	14.5079
	270	10	15	365.333	276	15.606		14.5673	NA	15.6494	NA	14.5673			270	8	2	196	505.333	26.667		9.36658	NA	18.8734	NA	18.8734
	271	10	16	357.333	286.667	13.333		15.0157	NA	15.7559	NA	15.0157			271	8	9	206.667	537.333	33.731		9.54372	NA	4.03706	NA	2.4175
	272	10	17	360	294.667	8.433		15.0325	NA	16.1561	NA	15.0325			272	8	10	213.333	558.667	22.351		9.97084	NA	4.10588	NA	2.49898
	273	10	18	361.333	302.667	8.11		15.047	NA	16.4784	NA	15.047			273	8	11	218.667	578.667	20.699		10.6539	NA	4.94675	NA	3.17052
	274	10	19	360	312	9.428		15.0892	NA	16.9172	NA	15.0892			274	8	12	233.333	592	19.821		11.9317	NA	4.98152	NA	3.34234
	275	10	20	354.667	320	9.615		15.2312	NA	17.0397	NA	15.2312			275	8	13	249.333	601.333	18.523		12.404	NA	5.75818	NA	3.38786
	276	10	22	353.333	337.333	17.385		15.3937	NA	17.4744	NA	15.3937			276	8	14	265.333	604	16.221		12.904	NA	7.63919	NA	3.50647
	277	10	23	346.667	348	12.579		15.6494	NA	17.6563	NA	15.6494			277	8	16	281.333	609.333	16.865		12.9642	NA	9.19335	NA	3.53118
	278	10	24	338.667	361.333	15.549		15.8989	NA	17.6961	NA	15.8989			278	8	17	297.333	616	17.333		13.5557	NA	16.286	NA	3.69508
	279	10	25	334.667	377.333	16.492		16.0988	NA	18.2363	NA	16.0988			279	8	18	313.333	618.667	16.221		14.6412	NA	18.4335	NA	3.91348
	280	10	26	333.333	385.333	8.11		16.1592	NA	10.9698	NA	16.1592			280	8	19	334.667	621.333	21.499		14.7515	NA	19.7239	NA	3.98656
	281	11	1	325.333	234.667	NA		16.393	NA	19.7835	NA	16.393			281	8	20	349.333	616	15.606		15.7705	NA	4.4974	NA	4.07868
	282	11	2	320	245.333	11.926		16.6866	NA	9.96197	NA	16.6866										17.9188	NA	4.89756	NA	4.19397
	283	11	3	316	256	11.392		16.7402	NA	13.3485	NA	16.7402			WT - Embryo 2							25.6334	NA	6.19748	NA	4.45779
	284	11	4	309.333	273.333	18.571		16.9172	NA	NA	NA	16.9172			Track number	Track ID	Point ID	x [pixel]	y [pixel]	Distance to Point [pixel]		NA	NA	7.01175	NA	4.546
	285	11	5	301.333	284	13.333		17.0397	NA	NA	NA	17.0397			1	1	1	324	620	NA		NA	NA	7.15046	NA	4.6555
	286	11	6	290.667	296	16.055		17.4744	NA	NA	NA	17.4744			2	1	2	332	606	16.125		NA	NA	7.20261	NA	4.68731
	287	11	7	284	310.667	16.111		17.6563	NA	NA	NA	17.6563			3	1	3	346	600	15.232		NA	NA	7.35243	NA	4.69204
	288	11	8	276	325.333	16.707		17.667	NA	NA	NA	17.667			4	1	4	366	592	21.541		NA	NA	7.92713	NA	4.9516
	289	11	9	258.667	329.333	17.789		17.6961	NA	NA	NA	17.6961			5	1	5	394	584	29.12		NA	NA	8.3397	NA	5.13489
	290	11	10	245.333	334.667	14.36		17.8339	NA	NA	NA	17.8339			6	1	6	410	580	16.492		NA	NA	8.6313	NA	5.25881
	291	11	14	234.667	357.333	25.051		18.0733	NA	NA	NA	18.0733			7	1	7	434	570	26		NA	NA	8.79425	NA	5.29807
	292	11	15	221.333	366.667	16.275		18.2363	NA	NA	NA	18.2363			8	1	8	452	564	18.974		NA	NA	8.88708	NA	5.31084
	293	11	16	216	374.667	9.615		18.3664	NA	NA	NA	18.3664			9	1	9	472	552	23.324		NA	NA	9.32957	NA	5.42472
	294	11	17	210.667	380	7.542		19.7835	NA	NA	NA	19.7835			10	1	10	488	546	17.088		NA	NA	9.4276	NA	5.46398
	295	11	18	205.333	388	9.615		20.4653	NA	NA	NA	20.4653			11	1	11	506	530	24.083		NA	NA	9.54372	NA	5.63095
	296	11	19	200	396	9.615		21.0633	NA	NA	NA	21.0633			12	1	12	518	520	15.62		NA	NA	9.97084	NA	5.64999
	297	11	20	189.333	413.333	20.352		21.8285	NA	NA	NA	21.8285			13	1	13	532	504	21.26		NA	NA	10.5749	NA	5.66985
	298	11	21	188	421.333	8.11		23.3344	NA	NA	NA	23.3344			14	1	14	538	494	11.662		NA	NA	10.6539	NA	5.70201
	299	11	22	184	437.333	16.492		NA	NA	NA	NA	2.4544			15	1	15	548	480	17.205		NA	NA	11.0813	NA	5.74104
	300	11	23	185.333	453.333	16.055		NA	NA	NA	NA	2.46267			16	1	16	554	460	20.881		NA	NA	11.9317	NA	5.85408
	301	12	1	250.667	265.333	NA		NA	NA	NA	NA	2.51601			17	1	17	556	446	14.142		NA	NA	12.404	NA	5.86981
	302	12	2	246.667	277.333	12.649		NA	NA	NA	NA	2.5231			18	1	18	556	434	12		NA	NA	12.9642	NA	5.95152
	303	12	3	233.333	292	19.821		NA	NA	NA	NA	2.5542			19	1	19	558	424	10.198		NA	NA	13.5557	NA	6.01892
	304	12	4	217.333	298.667	17.333		NA	NA	NA	NA	2.85361			20	1	20	556	416	8.246		NA	NA	14.6412	NA	6.03654
	305	12	5	197.333	304	20.699		NA	NA	NA	NA	2.90079			21	1	21	564	386	31.048		NA	NA	14.7515	NA	6.09721
	306	12	6	182.667	316	18.95		NA	NA	NA	NA	2.97458			22	1	22	572	358	29.12		NA	NA	15.7705	NA	6.11542
	307	13	1	489.333	128	NA		NA	NA	NA	NA	3.32874			23	1	23	568	334	24.331		NA	NA	17.9188	NA	6.14545
	308	13	2	464	121.333	26.196		NA	NA	NA	NA	3.34494			24	1	24	544	320	27.785		NA	NA	25.6334	NA	6.24667
	309	13	3	445.333	112	20.87		NA	NA	NA	NA	3.34813			25	1	25	536	318	8.246		NA	NA	NA	NA	6.28806
	310	13	4	429.333	101.333	19.23		NA	NA	NA	NA	3.35889			26	1	26	532	314	5.657		NA	NA	NA	NA	6.30805
	311	13	17	412	93.333	19.09		NA	NA	NA	NA	3.40406			27	1	27	524	310	8.944		NA	NA	NA	NA	6.31609
	312	13	18	408	85.333	8.944		NA	NA	NA	NA	3.45325			28	1	28	514	316	11.662		NA	NA	NA	NA	6.4555
	313	13	19	397.333	77.333	13.333		NA	NA	NA	NA	3.48364			29	1	29	510	320	5.657		NA	NA	NA	NA	6.47017
	314	13	20	389.333	74.667	8.433		NA	NA	NA	NA	3.64056			30	1	30	502	324	8.944		NA	NA	NA	NA	6.53934
	315	13	21	381.333	74.667	8		NA	NA	NA	NA	3.68727			31	1	31	498	326	4.472		NA	NA	NA	NA	6.5449
	316	13	22	370.667	76	10.75		NA	NA	NA	NA	3.71246			32	1	32	492	324	6.325		NA	NA	NA	NA	6.7911
	317	13	23	362.667	81.333	9.615		NA	NA	NA	NA	3.84987			33	1	33	490	316	8.246		NA	NA	NA	NA	6.94837
	318	13	24	356	85.333	7.775		NA	NA	NA	NA	3.9518			34	1	34	482	308	11.314		NA	NA	NA	NA	6.9505
	319	13	25	344	90.667	13.132		NA	NA	NA	NA	3.98195			35	1	35	466	308	16		NA	NA	NA	NA	6.9926
	320	13	26	326.667	93.333	17.537		NA	NA	NA	NA	4.20119			36	1	36	454	314	13.416		NA	NA	NA	NA	7.02346
	321	13	27	308	97.333	19.09		NA	NA	NA	NA	4.24766			37	1	37	452	320	6.325		NA	NA	NA	NA	7.17387
	322	13	16	273.333	120	41.419		NA	NA	NA	NA	4.26043			38	1	38	442	314	11.662		NA	NA	NA	NA	7.30667
	323	14	1	390.667	325.333	NA		NA	NA	NA	NA	4.27426			39	1	39	428	298	21.26		NA	NA	NA	NA	7.34143
	324	14	2	381.333	333.333	12.293		NA	NA	NA	NA	4.27592			40	1	40	420	288	12.806		NA	NA	NA	NA	7.34876
	325	14	3	376	342.667	10.75		NA	NA	NA	NA	4.39346			41	1	41	410	284	10.77		NA	NA	NA	NA	7.35042
	326	14	4	372	350.667	8.944		NA	NA	NA	NA	4.4734			42	1	42	396	282	14.142		NA	NA	NA	NA	7.36532
	327	14	5	372	356	5.333		NA	NA	NA	NA	4.49492			43	1	43	384	278	12.649		NA	NA	NA	NA	7.42882
	328	14	6	361.333	362.667	12.579		NA	NA	NA	NA	4.52354			44	1	44	380	276	4.472		NA	NA	NA	NA	7.44928
	329	14	7	358.667	372	9.707		NA	NA	NA	NA	4.54423			45	1	45	374	276	6		NA	NA	NA	NA	7.46985
	330	14	8	362.667	384	12.649		NA	NA	NA	NA	4.59413			46	1	46	366	272	8.944		NA	NA	NA	NA	7.52862
	331	14	9	361.333	394.667	10.75		NA	NA	NA	NA	4.61116			47	1	47	350	268	16.492		NA	NA	NA	NA	7.52992
	332	14	10	364	404	9.707		NA	NA	NA	NA	4.64131			48	1	48	316	262	34.525		NA	NA	NA	NA	7.64167
	333	14	11	366.667	412	8.433		NA	NA	NA	NA	4.65657			49	1	49	300	266	16.492		NA	NA	NA	NA	7.74277
	334	14	12	369.333	424	12.293		NA	NA	NA	NA	4.6594			50	1	50	294	270	7.211		NA	NA	NA	NA	7.78771
	335	14	13	376	434.667	12.579		NA	NA	NA	NA	4.68211			51	1	51	286	278	11.314		NA	NA	NA	NA	8.04786
	336	14	14	378.667	442.667	8.433		NA	NA	NA	NA	4.72763			52	1	52	268	276	18.111		NA	NA	NA	NA	8.04833
	337	14	15	378.667	457.333	14.667		NA	NA	NA	NA	4.77529			53	1	53	256	278	12.166		NA	NA	NA	NA	8.08239
	338	14	16	386.667	464	10.414		NA	NA	NA	NA	4.8168			54	1	54	248	280	8.246		NA	NA	NA	NA	8.11029
	339	14	17	393.333	470.667	9.428		NA	NA	NA	NA	4.87876			55	1	55	244	286	7.211		NA	NA	NA	NA	8.12519
								NA	NA	NA	NA	4.99866			56	1	56	240	294	8.944		NA	NA	NA	NA	8.19543
	Her12 OE - Embryo 2							NA	NA	NA	NA	5.09551			57	1	57	236	300	7.211		NA	NA	NA	NA	8.22748
	Track number	Track ID	Point ID	x [pixel]	y [pixel]	Distance to Point [pixel]		NA	NA	NA	NA	5.12425			58	1	58	234	308	8.246		NA	NA	NA	NA	8.26946
	1	1	1	164	213	NA		NA	NA	NA	NA	5.12945			59	1	59	232	312	4.472		NA	NA	NA	NA	8.27726
	2	1	2	151	215	13.153		NA	NA	NA	NA	5.13039			60	1	60	228	320	8.944		NA	NA	NA	NA	8.32161
	3	1	3	140	218	11.402		NA	NA	NA	NA	5.15097			61	1	61	226	324	4.472		NA	NA	NA	NA	8.33887
	4	1	4	131	218	9		NA	NA	NA	NA	5.1667			62	1	62	226	332	8		NA	NA	NA	NA	8.3475
	5	1	5	120	221	11.402		NA	NA	NA	NA	5.26969			63	1	63	230	340	8.944		NA	NA	NA	NA	8.46434
	6	1	6	112	227	10		NA	NA	NA	NA	5.35755			64	1	64	230	342	2		NA	NA	NA	NA	8.67908
	7	1	7	98	233	15.232		NA	NA	NA	NA	5.40958			65	1	65	228	350	8.246		NA	NA	NA	NA	8.7427
	8	1	8	90	249	17.889		NA	NA	NA	NA	5.44801			66	1	66	226	354	4.472		NA	NA	NA	NA	8.77273
	9	1	9	81	266	19.235		NA	NA	NA	NA	5.60954			67	1	67	228	362	8.246		NA	NA	NA	NA	8.84948
	10	1	10	77	283	17.464		NA	NA	NA	NA	5.62894			68	1	71	230	376	14.142		NA	NA	NA	NA	8.85397
	11	1	11	79	296	13.153		NA	NA	NA	NA	5.65495			69	1	72	228	380	4.472		NA	NA	NA	NA	8.8937
	12	1	12	81	304	8.246		NA	NA	NA	NA	5.68676			70	1	73	226	384	4.472		NA	NA	NA	NA	8.91309
	13	1	13	96	312	17		NA	NA	NA	NA	5.70166			71	1	74	222	388	5.657		NA	NA	NA	NA	8.93355
	14	1	14	109	316	13.601		NA	NA	NA	NA	5.70272			72	1	75	220	388	2		NA	NA	NA	NA	8.93946
	15	1	15	119	322	11.662		NA	NA	NA	NA	5.73938			73	1	76	220	396	8		NA	NA	NA	NA	8.94372
	16	1	16	123	324	4.472		NA	NA	NA	NA	5.77013			74	1	77	224	400	5.657		NA	NA	NA	NA	8.94478
	17	1	17	121	326	2.828		NA	NA	NA	NA	5.88566			75	1	78	226	402	2.828		NA	NA	NA	NA	8.9449
	18	1	18	122	329	3.162		NA	NA	NA	NA	5.91226			76	1	79	228	412	10.198		NA	NA	NA	NA	8.99362
	19	1	19	126	334	6.403		NA	NA	NA	NA	5.93781			77	1	80	238	418	11.662		NA	NA	NA	NA	8.99551
	20	1	20	129	340	6.708		NA	NA	NA	NA	6.02023			78	1	81	250	422	12.649		NA	NA	NA	NA	9.15397
	21	1	21	135	353	14.318		NA	NA	NA	NA	6.05984			79	1	82	258	426	8.944		NA	NA	NA	NA	9.22977
	22	1	22	142	365	13.892		NA	NA	NA	NA	6.10749			80	1	83	264	434	10		NA	NA	NA	NA	9.24821
	23	1	23	153	374	14.213		NA	NA	NA	NA	6.13493			81	1	84	272	436	8.246		NA	NA	NA	NA	9.42878
	24	1	24	163	387	16.401		NA	NA	NA	NA	6.14805			82	1	85	282	436	10		NA	NA	NA	NA	9.48377
	25	1	25	171	395	11.314		NA	NA	NA	NA	6.20552			83	1	86	284	436	2		NA	NA	NA	NA	9.57352
	26	1	26	189	411	24.083		NA	NA	NA	NA	6.22693			84	1	87	290	440	7.211		NA	NA	NA	NA	9.59067
	27	1	27	206	418	18.385		NA	NA	NA	NA	6.28144			85	1	88	298	442	8.246		NA	NA	NA	NA	9.64565
	28	1	28	227	425	22.136		NA	NA	NA	NA	6.30048			86	1	89	308	440	10.198		NA	NA	NA	NA	9.67947
	29	1	29	247	431	20.881		NA	NA	NA	NA	6.33382			87	1	90	326	436	18.439		NA	NA	NA	NA	9.68491
	30	1	30	271	440	25.632		NA	NA	NA	NA	6.33595			88	1	91	336	436	10		NA	NA	NA	NA	9.80659
	31	1	31	293	443	22.204		NA	NA	NA	NA	6.4464			89	1	92	342	440	7.211		NA	NA	NA	NA	9.85342
	32	1	32	323	440	30.15		NA	NA	NA	NA	6.4574			90	1	93	352	438	10.198		NA	NA	NA	NA	9.94092
	33	1	33	342	433	20.248		NA	NA	NA	NA	6.62094			91	1	94	360	434	8.944		NA	NA	NA	NA	10.0595
	34	1	34	360	425	19.698		NA	NA	NA	NA	6.69023			92	1	95	364	434	4		NA	NA	NA	NA	10.0838
	35	2	1	441	230	NA		NA	NA	NA	NA	6.88061			93	1	96	374	428	11.662		NA	NA	NA	NA	10.2038
	36	2	2	428	213	21.401		NA	NA	NA	NA	6.88641			94	1	97	384	430	10.198		NA	NA	NA	NA	10.2067
	37	2	3	417	196	20.248		NA	NA	NA	NA	6.89445			95	1	98	392	426	8.944		NA	NA	NA	NA	10.2274
	38	2	4	405	181	19.209		NA	NA	NA	NA	6.90414			96	1	99	400	420	10		NA	NA	NA	NA	10.2438
	39	2	5	395	163	20.591		NA	NA	NA	NA	6.90651			97	1	100	410	412	12.806		NA	NA	NA	NA	10.3274
	40	2	6	381	148	20.518		NA	NA	NA	NA	6.94139			98	1	101	420	412	10		NA	NA	NA	NA	10.3879
	41	2	7	364	139	19.235		NA	NA	NA	NA	6.95913			99	1	102	426	412	6		NA	NA	NA	NA	10.4086
	42	2	8	340	129	26		NA	NA	NA	NA	6.98562			100	1	103	436	410	10.198		NA	NA	NA	NA	10.4531
	43	2	9	317	107	31.828		NA	NA	NA	NA	6.99543			101	1	104	444	406	8.944		NA	NA	NA	NA	10.4903
	44	2	10	303	99	16.125		NA	NA	NA	NA	7.14029			102	1	105	454	398	12.806		NA	NA	NA	NA	10.6139
	45	2	11	283	90	21.932		NA	NA	NA	NA	7.14904			103	1	106	464	396	10.198		NA	NA	NA	NA	10.6161
	46	2	12	270	87	13.342		NA	NA	NA	NA	7.16087			104	1	107	470	390	8.485		NA	NA	NA	NA	10.6691
	47	2	13	256	92	14.866		NA	NA	NA	NA	7.19267			105	1	108	476	384	8.485		NA	NA	NA	NA	10.7064
	48	2	14	243	96	13.601		NA	NA	NA	NA	7.32192			106	1	109	484	382	8.246		NA	NA	NA	NA	10.7832
	49	2	15	233	101	11.18		NA	NA	NA	NA	7.33304			107	1	110	494	382	10		NA	NA	NA	NA	10.86
	50	2	16	224	105	9.849		NA	NA	NA	NA	7.34829			108	1	111	504	372	14.142		NA	NA	NA	NA	10.8768
	51	2	17	213	111	12.53		NA	NA	NA	NA	7.34888			109	1	112	508	366	7.211		NA	NA	NA	NA	10.9776
	52	2	18	204	122	14.213		NA	NA	NA	NA	7.37573			110	1	113	512	356	10.77		NA	NA	NA	NA	11.0077
	53	2	19	192	134	16.971		NA	NA	NA	NA	7.48109			111	1	114	516	352	5.657		NA	NA	NA	NA	11.0699
	54	2	20	154	127	38.639		NA	NA	NA	NA	7.50793			112	1	115	520	350	4.472		NA	NA	NA	NA	11.1912
	55	2	21	132	131	22.361		NA	NA	NA	NA	7.52768			113	1	116	522	344	6.325		NA	NA	NA	NA	11.212
	56	2	22	123	139	12.042		NA	NA	NA	NA	7.54624			114	1	117	520	340	4.472		NA	NA	NA	NA	11.2502
	57	2	23	119	147	8.944		NA	NA	NA	NA	7.60856			115	1	118	518	330	10.198		NA	NA	NA	NA	11.2588
	58	2	24	116	154	7.616		NA	NA	NA	NA	7.65397			116	1	119	520	322	8.246		NA	NA	NA	NA	11.3001
	59	2	25	108	157	8.544		NA	NA	NA	NA	7.7222			117	1	120	524	322	4		NA	NA	NA	NA	11.3176
	60	2	26	100	160	8.544		NA	NA	NA	NA	7.7948			118	1	121	532	314	11.314		NA	NA	NA	NA	11.4431
	61	2	27	92	167	10.63		NA	NA	NA	NA	7.892			119	1	122	536	304	10.77		NA	NA	NA	NA	11.4991
	62	2	28	88	169	4.472		NA	NA	NA	NA	7.9464			120	1	123	538	296	8.246		NA	NA	NA	NA	11.5658
	63	2	29	80	173	8.944		NA	NA	NA	NA	7.99394			121	1	124	538	280	16		NA	NA	NA	NA	11.6071
	64	2	30	92	167	13.416		NA	NA	NA	NA	8.01901			122	1	125	536	254	26.077		NA	NA	NA	NA	11.6137
	65	2	31	81	166	11.045		NA	NA	NA	NA	8.24143			123	1	126	530	234	20.881		NA	NA	NA	NA	11.7561
	66	2	32	79	171	5.385		NA	NA	NA	NA	8.24628			124	1	127	524	218	17.088		NA	NA	NA	NA	11.8647
	67	2	33	84	175	6.403		NA	NA	NA	NA	8.35129			125	1	128	512	202	20		NA	NA	NA	NA	11.9286
	68	2	34	81	178	4.243		NA	NA	NA	NA	8.54108			126	1	129	508	192	10.77		NA	NA	NA	NA	11.9766
	69	2	35	83	184	6.325		NA	NA	NA	NA	8.62184			127	1	130	500	176	17.889		NA	NA	NA	NA	12.0031
	70	2	36	79	187	5		NA	NA	NA	NA	8.63379			128	1	131	494	168	10		NA	NA	NA	NA	12.0102
	71	2	37	83	191	5.657		NA	NA	NA	NA	8.64254			129	1	132	480	160	16.125		NA	NA	NA	NA	12.0257
	72	2	38	87	195	5.657		NA	NA	NA	NA	8.65176			130	1	133	464	150	18.868		NA	NA	NA	NA	12.0993
	73	2	39	68	202	20.248		NA	NA	NA	NA	8.68594			131	1	134	446	144	18.974		NA	NA	NA	NA	12.179
	74	2	40	58	210	12.806		NA	NA	NA	NA	8.69681			132	1	135	428	142	18.111		NA	NA	NA	NA	12.2027
	75	2	41	50	219	12.042		NA	NA	NA	NA	8.72697			133	1	136	406	144	22.091		NA	NA	NA	NA	12.2583
	76	2	42	46	230	11.705		NA	NA	NA	NA	8.75511			134	1	137	380	154	27.857		NA	NA	NA	NA	12.4325
	77	2	45	38	253	24.352		NA	NA	NA	NA	8.78136			135	1	138	358	164	24.166		NA	NA	NA	NA	12.4754
	78	2	46	40	287	34.059		NA	NA	NA	NA	8.91238			136	1	139	330	176	30.463		NA	NA	NA	NA	12.4999
	79	2	47	53	329	43.966		NA	NA	NA	NA	8.96962			137	1	140	318	188	16.971		NA	NA	NA	NA	12.5725
	80	2	48	68	355	30.017		NA	NA	NA	NA	8.9922			138	1	141	304	206	22.804		NA	NA	NA	NA	12.7352
	81	2	49	74	368	14.318		NA	NA	NA	NA	9.05121			139	1	142	276	214	29.12		NA	NA	NA	NA	12.9051
	82	2	50	82	390	23.409		NA	NA	NA	NA	9.06753			140	1	143	260	214	16		NA	NA	NA	NA	12.9051
	83	2	51	91	400	13.454		NA	NA	NA	NA	9.07521			141	1	144	240	216	20.1		NA	NA	NA	NA	12.9447
	84	2	52	97	409	10.817		NA	NA	NA	NA	9.08692			142	1	145	222	228	21.633		NA	NA	NA	NA	12.9721
	85	2	53	121	413	24.331		NA	NA	NA	NA	9.10892			143	1	146	212	246	20.591		NA	NA	NA	NA	13.0145
	86	2	54	131	414	10.05		NA	NA	NA	NA	9.11353			144	1	147	204	268	23.409		NA	NA	NA	NA	13.1599
	87	2	55	150	414	19		NA	NA	NA	NA	9.14486			145	1	148	206	284	16.125		NA	NA	NA	NA	13.1754
	88	2	56	185	421	35.693		NA	NA	NA	NA	9.19524			146	1	149	204	302	18.111		NA	NA	NA	NA	13.1799
	89	2	57	207	426	22.561		NA	NA	NA	NA	9.28002			147	1	150	200	316	14.56		NA	NA	NA	NA	13.379
	90	2	58	224	436	19.723		NA	NA	NA	NA	9.29421			148	1	151	194	326	11.662		NA	NA	NA	NA	13.4791
	91	3	1	305	180	NA		NA	NA	NA	NA	9.41365			149	1	152	188	334	10		NA	NA	NA	NA	13.539
	92	3	2	283	173	23.087		NA	NA	NA	NA	9.43091			150	1	153	182	340	8.485		NA	NA	NA	NA	13.5948
	93	3	3	267	172	16.031		NA	NA	NA	NA	9.44853			151	1	154	178	346	7.211		NA	NA	NA	NA	13.7804
	94	3	4	250	174	17.117		NA	NA	NA	NA	9.46367			152	1	155	172	354	10		NA	NA	NA	NA	13.9068
	95	3	5	235	168	16.155		NA	NA	NA	NA	9.67261			153	1	156	166	364	11.662		NA	NA	NA	NA	14.1836
	96	3	6	220	160	17		NA	NA	NA	NA	9.67285			154	2	1	334	602	NA		NA	NA	NA	NA	14.3481
	97	3	7	204	157	16.279		NA	NA	NA	NA	9.72086			155	2	2	340	592	11.662		NA	NA	NA	NA	14.3999
	98	3	8	188	153	16.492		NA	NA	NA	NA	9.78862			156	2	3	342	594	2.828		NA	NA	NA	NA	14.4421
	99	3	9	168	154	20.025		NA	NA	NA	NA	9.84455			157	2	4	348	594	6		NA	NA	NA	NA	14.5806
	100	3	10	149	157	19.235		NA	NA	NA	NA	9.84798			158	2	5	350	588	6.325		NA	NA	NA	NA	11.92
	101	3	11	136	163	14.318		NA	NA	NA	NA	9.88085			159	2	6	350	586	2		NA	NA	NA	NA	15.0137
	102	3	12	127	170	11.402		NA	NA	NA	NA	9.99638			160	2	7	350	584	2		NA	NA	NA	NA	15.0492
	103	3	13	117	175	11.18		NA	NA	NA	NA	10			161	2	8	348	578	6.325		NA	NA	NA	NA	15.0789
	104	3	14	103	179	14.56		NA	NA	NA	NA	10.0453			162	2	9	344	578	4		NA	NA	NA	NA	15.2071
	105	3	15	84	175	19.416		NA	NA	NA	NA	10.1363			163	2	10	344	572	6		NA	NA	NA	NA	15.2911
	106	3	16	74	177	10.198		NA	NA	NA	NA	10.2084			164	2	11	350	570	6.325		NA	NA	NA	NA	15.4773
	107	3	17	65	182	10.296		NA	NA	NA	NA	10.3083			165	2	12	354	556	14.56		NA	NA	NA	NA	15.5825
	108	3	18	57	191	12.042		NA	NA	NA	NA	10.3154			166	2	13	356	550	6.325		NA	NA	NA	NA	15.5862
	109	3	19	44	206	19.849		NA	NA	NA	NA	10.3202			167	2	14	364	544	10		NA	NA	NA	NA	15.6648
	110	3	20	38	224	18.974		NA	NA	NA	NA	10.3269			168	2	15	372	540	8.944		NA	NA	NA	NA	15.6827
	111	3	21	36	234	10.198		NA	NA	NA	NA	10.3523			169	2	16	378	536	7.211		NA	NA	NA	NA	15.7718
	112	3	22	42	268	34.525		NA	NA	NA	NA	10.3767			170	2	17	384	532	7.211		NA	NA	NA	NA	15.8391
	113	3	25	60	296	33.287		NA	NA	NA	NA	10.4306			171	2	18	396	530	12.166		NA	NA	NA	NA	15.9431
	114	3	27	95	318	41.34		NA	NA	NA	NA	10.4658			172	2	19	404	530	8		NA	NA	NA	NA	16.1781
	115	3	28	117	336	28.425		NA	NA	NA	NA	10.5627			173	2	20	420	520	18.868		NA	NA	NA	NA	16.2308
	116	3	29	121	356	20.396		NA	NA	NA	NA	10.5795			174	2	21	428	508	14.422		NA	NA	NA	NA	16.4273
	117	3	30	129	372	17.889		NA	NA	NA	NA	10.6249			175	2	22	428	496	12		NA	NA	NA	NA	17.7487
	118	3	31	148	380	20.616		NA	NA	NA	NA	10.6403			176	2	23	428	494	2		NA	NA	NA	NA	18.0889
	119	3	32	160	382	12.166		NA	NA	NA	NA	10.6581			177	2	24	428	488	6		NA	NA	NA	NA	18.8956
	120	4	1	231	405	NA		NA	NA	NA	NA	10.6615			178	2	25	420	486	8.246		NA	NA	NA	NA	19.0216
	121	4	2	256	402	25.179		NA	NA	NA	NA	10.6807			179	2	26	422	476	10.198		NA	NA	NA	NA	19.2357
	122	4	3	284	395	28.862		NA	NA	NA	NA	10.728			180	2	27	428	462	15.232		NA	NA	NA	NA	19.6035
	123	4	4	311	383	29.547		NA	NA	NA	NA	10.8023			181	2	28	428	452	10		NA	NA	NA	NA	20.3521
	124	4	5	328	366	24.042		NA	NA	NA	NA	10.8695			182	2	29	428	444	8		NA	NA	NA	NA	21.1835
	125	4	6	348	350	25.612		NA	NA	NA	NA	10.9254			183	2	30	428	430	14		NA	NA	NA	NA	27.3004
	126	4	7	365	333	24.042		NA	NA	NA	NA	11.0775			184	2	31	426	420	10.198		NA	NA	NA	NA	4.53205
	127	4	8	386	314	28.32		NA	NA	NA	NA	11.298			185	2	32	426	412	8		NA	NA	NA	NA	6.00592
	128	4	9	408	293	30.414		NA	NA	NA	NA	11.4829			186	2	33	430	400	12.649		NA	NA	NA	NA	14.7423
	129	4	10	421	267	29.069		NA	NA	NA	NA	11.7206			187	2	34	438	386	16.125		NA	NA	NA	NA	16.286
	130	4	11	424	246	21.213		NA	NA	NA	NA	11.7399			188	2	35	444	374	13.416		NA	NA	NA	NA	18.4335
	131	4	12	418	231	16.155		NA	NA	NA	NA	11.7649			189	2	36	452	364	12.806		NA	NA	NA	NA	19.7239
	132	4	13	409	219	15		NA	NA	NA	NA	11.7927			190	2	38	468	330	37.577		NA	NA	NA	NA	2.55976
	133	4	14	400	212	11.402		NA	NA	NA	NA	11.843			191	2	39	468	306	24		NA	NA	NA	NA	2.79224
	134	4	15	385	209	15.297		NA	NA	NA	NA	11.922			192	2	40	468	284	22		NA	NA	NA	NA	4.03706
	135	4	16	375	209	10		NA	NA	NA	NA	11.9414			193	2	41	464	272	12.649		NA	NA	NA	NA	4.08648
	136	4	17	358	212	17.263		NA	NA	NA	NA	12.0037			194	2	42	458	258	15.232		NA	NA	NA	NA	4.10588
	137	4	18	349	217	10.296		NA	NA	NA	NA	12.1575			195	2	43	452	244	15.232		NA	NA	NA	NA	4.25842
	138	5	1	200	428	NA		NA	NA	NA	NA	12.2998			196	2	44	460	228	17.889		NA	NA	NA	NA	4.34746
	139	5	2	206	433	7.81		NA	NA	NA	NA	12.3181			197	2	45	476	206	27.203		NA	NA	NA	NA	4.36035
	140	5	3	213	436	7.616		NA	NA	NA	NA	12.4851			198	2	46	476	186	20		NA	NA	NA	NA	4.94675
	141	5	11	234	437	21.024		NA	NA	NA	NA	12.4975			199	2	47	468	170	17.889		NA	NA	NA	NA	4.98152
	142	5	12	244	449	15.62		NA	NA	NA	NA	12.543			200	2	48	456	156	18.439		NA	NA	NA	NA	5.00268
	143	5	13	268	456	25		NA	NA	NA	NA	12.6217			201	2	49	440	148	17.889		NA	NA	NA	NA	5.50477
	144	5	15	293	461	25.495		NA	NA	NA	NA	12.6559			202	2	50	428	142	13.416		NA	NA	NA	NA	5.75818
	145	5	16	316	463	23.087		NA	NA	NA	NA	12.7814			203	2	51	418	136	11.662		NA	NA	NA	NA	6.28901
	146	5	17	342	463	26		NA	NA	NA	NA	12.9174			204	2	52	404	134	14.142		NA	NA	NA	NA	7.63919
	147	5	18	360	462	18.028		NA	NA	NA	NA	12.9454			205	2	53	392	138	12.649		NA	NA	NA	NA	9.19335
	148	6	1	294	407	NA		NA	NA	NA	NA	12.9935			206	2	54	386	140	6.325		NA	NA	NA	NA	4.4974
	149	6	2	319	413	25.71		NA	NA	NA	NA	13.2148			207	2	55	376	142	10.198		NA	NA	NA	NA	4.89756
	150	6	3	342	418	23.537		NA	NA	NA	NA	13.5338			208	2	56	362	144	14.142		NA	NA	NA	NA	5.16173
	151	6	4	361	417	19.026		NA	NA	NA	NA	13.5511			209	2	57	356	146	6.325		NA	NA	NA	NA	5.86283
	152	6	7	401	407	41.231		NA	NA	NA	NA	13.8738			210	2	58	346	152	11.662		NA	NA	NA	NA	6.19748
	153	6	8	437	388	40.706		NA	NA	NA	NA	13.9074			211	2	59	328	158	18.974		NA	NA	NA	NA	6.23828
	154	6	9	456	373	24.207		NA	NA	NA	NA	13.9397			212	2	60	314	168	17.205		NA	NA	NA	NA	6.67297
	155	6	10	488	359	34.928		NA	NA	NA	NA	13.9455			213	2	61	300	174	15.232		NA	NA	NA	NA	7.01175
	156	6	11	516	342	32.757		NA	NA	NA	NA	14.1739			214	2	62	288	178	12.649		NA	NA	NA	NA	7.91211
	157	6	12	520	316	26.306		NA	NA	NA	NA	14.5238			215	2	63	276	184	13.416		NA	NA	NA	NA	7.92713
								NA	NA	NA	NA	14.5873			216	2	64	262	192	16.125		NA	NA	NA	NA	8.46516
	Her12 OE - Embryo 3							NA	NA	NA	NA	14.8333			217	2	65	250	204	16.971		NA	NA	NA	NA	8.88708
	Track number	Track ID	Point ID	x [pixel]	y [pixel]	Distance to Point [pixel]		NA	NA	NA	NA	15.2135			218	2	66	238	212	14.422		NA	NA	NA	NA	9.13481
	1	1	1	481.333	368	NA		NA	NA	NA	NA	15.4194			219	2	67	228	218	11.662		NA	NA	NA	NA	9.32957
	2	1	2	480	360	8.11		NA	NA	NA	NA	15.7341			220	2	68	218	222	10.77		NA	NA	NA	NA	9.36658
	3	1	3	481.333	346.667	13.4		NA	NA	NA	NA	15.7559			221	2	69	200	232	20.591		NA	NA	NA	NA	9.54372
	4	1	4	482.667	344	2.981		NA	NA	NA	NA	15.8885			222	2	70	192	238	10		NA	NA	NA	NA	9.97084
	5	1	5	484	336	8.11		NA	NA	NA	NA	16.1561			223	2	71	186	248	11.662		NA	NA	NA	NA	10.6539
	6	1	6	481.333	324	12.293		NA	NA	NA	NA	16.4784			224	2	72	180	252	7.211		NA	NA	NA	NA	11.9317
	7	1	7	481.333	322.667	1.333		NA	NA	NA	NA	17.1358			225	2	73	176	260	8.944		NA	NA	NA	NA	12.404
	8	1	8	481.333	316	6.667		NA	NA	NA	NA	17.291			226	2	74	172	268	8.944		NA	NA	NA	NA	12.904
	9	1	9	476	310.667	7.542		NA	NA	NA	NA	17.4604			227	2	75	170	284	16.125		NA	NA	NA	NA	12.9642
	10	1	10	468	306.667	8.944		NA	NA	NA	NA	17.7623			228	2	76	166	296	12.649		NA	NA	NA	NA	13.5557
	11	1	11	457.333	301.333	11.926		NA	NA	NA	NA	18.1887			229	2	77	164	308	12.166		NA	NA	NA	NA	14.6412
	12	1	12	453.333	296	6.667		NA	NA	NA	NA	18.7904			230	2	78	162	322	14.142		NA	NA	NA	NA	14.7515
	13	1	13	453.333	289.333	6.667		NA	NA	NA	NA	19.9222			231	2	79	164	336	14.142		NA	NA	NA	NA	15.7705
	14	1	14	450.667	286.667	3.771		NA	NA	NA	NA	20.946			232	2	80	164	346	10		NA	NA	NA	NA	17.9188
	15	1	15	449.333	282.667	4.216		NA	NA	NA	NA	21.4435			233	2	81	164	356	10		NA	NA	NA	NA	25.6334
	16	1	16	445.333	281.333	4.216		NA	NA	NA	NA	21.5055			234	2	82	168	368	12.649		NA	NA	NA	NA	2.2471
	17	1	17	440	281.333	5.333		NA	NA	NA	NA	22.5529			235	2	83	168	382	14		NA	NA	NA	NA	2.7233
	18	1	18	437.333	276	5.963		NA	NA	NA	NA	22.5891			236	2	84	166	392	10.198		NA	NA	NA	NA	3.12062
	19	1	19	434.667	268	8.433		NA	NA	NA	NA	22.9443			237	2	85	166	408	16		NA	NA	NA	NA	3.72286
	20	1	20	430.667	268	4									238	2	86	166	420	12		NA	NA	NA	NA	4.27793
	21	1	21	428	268	2.667									239	2	87	166	432	12		NA	NA	NA	NA	4.68353
	22	1	22	426.667	266.667	1.886									240	2	88	172	444	13.416		NA	NA	NA	NA	7.15046
	23	1	23	421.333	262.667	6.667									241	2	89	172	456	12		NA	NA	NA	NA	7.18168
	24	1	24	421.333	260	2.667									242	2	90	178	468	13.416		NA	NA	NA	NA	7.20261
	25	1	25	417.333	257.333	4.807									243	2	91	180	476	8.246		NA	NA	NA	NA	7.35243
	26	1	26	412	258.667	5.497									244	2	92	188	482	10		NA	NA	NA	NA	8.3397
	27	1	27	408	257.333	4.216									245	2	93	194	484	6.325		NA	NA	NA	NA	8.6313
	28	1	28	402.667	256	5.497									246	2	94	202	492	11.314		NA	NA	NA	NA	8.79425
	29	1	29	400	254.667	2.981									247	2	95	222	504	23.324		NA	NA	NA	NA	9.4276
	30	1	30	397.333	252	3.771									248	2	96	236	512	16.125		NA	NA	NA	NA	10.5749
	31	1	31	390.667	253.333	6.799									249	2	97	248	518	13.416		NA	NA	NA	NA	11.0813
	32	1	32	385.333	254.667	5.497									250	2	98	254	524	8.485
	33	1	33	382.667	256	2.981									251	2	99	268	532	16.125
	34	1	34	377.333	262.667	8.537									252	2	100	282	532	14
	35	1	35	377.333	268	5.333									253	2	101	294	532	12
	36	1	36	376	277.333	9.428									254	2	102	304	532	10
	37	1	37	376	278.667	1.333									255	2	103	314	530	10.198
	38	1	38	366.667	285.333	11.47									256	2	104	332	522	19.698
	39	1	39	362.667	289.333	5.657									257	2	105	348	520	16.125
	40	1	40	357.333	294.667	7.542									258	2	106	362	518	14.142
	41	1	41	356	300	5.497									259	2	107	374	514	12.649
	42	1	42	352	302.667	4.807									260	2	108	388	510	14.56
	43	1	43	346.667	305.333	5.963									261	2	109	402	504	15.232
	44	1	44	344	308	3.771									262	2	110	412	502	10.198
	45	1	45	340	316	8.944									263	2	111	422	498	10.77
	46	1	46	342.667	322.667	7.18									264	2	112	430	498	8
	47	1	47	341.333	328	5.497									265	2	113	440	496	10.198
	48	1	48	344	334.667	7.18									266	2	114	450	492	10.77
	49	1	49	348	342.667	8.944									267	2	115	460	490	10.198
	50	1	50	349.333	348	5.497									268	2	116	470	488	10.198
	51	1	51	352	352	4.807									269	2	117	480	486	10.198
	52	1	52	357.333	350.667	5.497									270	2	118	490	484	10.198
	53	1	53	358.667	352	1.886									271	2	119	496	478	8.485
	54	1	54	360	360	8.11									272	2	120	502	466	13.416
	55	1	55	354.667	364	6.667									273	2	121	510	458	11.314
	56	1	56	354.667	366.667	2.667									274	2	122	518	452	10
	57	1	57	360	369.333	5.963									275	2	123	526	444	11.314
	58	1	58	361.333	368	1.886									276	2	124	530	440	5.657
	59	1	59	364	364	4.807									277	2	125	534	434	7.211
	60	1	60	368	369.333	6.667									278	2	126	540	430	7.211
	61	1	61	368	370.667	1.333									279	2	127	542	422	8.246
	62	1	62	368	372	1.333									280	2	128	544	414	8.246
	63	1	63	368	376	4									281	2	129	546	404	10.198
	64	1	64	370.667	378.667	3.771									282	2	130	550	396	8.944
	65	1	65	372	385.333	6.799									283	2	131	552	390	6.325
	66	1	66	377.333	388	5.963									284	2	132	556	386	5.657
	67	1	67	378.667	389.333	1.886									285	2	133	556	384	2
	68	1	68	388	397.333	12.293									286	2	134	556	378	6
	69	1	69	388	402.667	5.333									287	2	135	558	372	6.325
	70	1	70	392	406.667	5.657									288	2	136	558	364	8
	71	1	71	394.667	408	2.981									289	2	137	562	354	10.77
	72	1	72	397.333	414.667	7.18									290	2	138	564	350	4.472
	73	1	73	398.667	424	9.428									291	2	139	566	346	4.472
	74	1	74	400	430.667	6.799									292	2	140	572	338	10
	75	1	75	410.667	436	11.926									293	2	141	574	332	6.325
	76	1	76	417.333	444	10.414									294	2	142	572	322	10.198
	77	1	77	426.667	453.333	13.199									295	2	143	570	314	8.246
	78	1	78	442.667	462.667	18.523									296	2	144	570	308	6
	79	1	79	454.667	465.333	12.293									297	2	145	570	302	6
	80	1	82	465.333	468	10.995									298	2	146	568	294	8.246
	81	1	83	474.667	468	9.333									299	2	147	568	288	6
	82	1	84	474.667	468	0									300	2	148	568	276	12
	83	1	85	477.333	473.333	5.963									301	2	149	568	264	12
	84	1	86	481.333	474.667	4.216									302	2	150	548	238	32.802
	85	1	87	497.333	470.667	16.492									303	2	151	536	214	26.833
	86	1	88	512	462.667	16.707									304	2	152	522	190	27.785
	87	1	89	532	452	22.667									305	2	153	518	170	20.396
	88	1	93	558.667	441.333	28.721									306	2	154	516	160	10.198
	89	1	94	566.667	434.667	10.414									307	2	155	510	152	10
	90	1	95	577.333	420	18.135									308	3	1	512	142	NA
	91	1	96	582.667	405.333	15.606									309	3	2	498	126	21.26
	92	1	97	588	377.333	28.503									310	3	3	476	104	31.113
	93	1	98	581.333	345.333	32.687									311	3	4	464	92	16.971
	94	1	100	582.667	338.667	6.799									312	3	5	438	86	26.683
	95	1	101	572	308	32.469									313	3	6	398	76	41.231
	96	1	102	572	281.333	26.667									314	3	7	354	78	44.045
	97	1	103	566.667	270.667	11.926									315	3	8	312	86	42.755
	98	1	104	554.667	260	16.055									316	3	9	282	96	31.623
	99	2	1	268	228	NA									317	3	10	256	118	34.059
	100	2	2	252	242.667	21.705									318	3	11	228	138	34.409
	101	2	3	236	265.333	27.745									319	4	1	230	584	NA
	102	2	4	222.667	286.667	25.157									320	4	2	242	588	12.649
	103	2	5	208	310.667	28.127									321	4	3	242	590	2
	104	2	6	198.667	333.333	24.513									322	4	4	254	598	14.422
	105	2	7	192	357.333	24.909									323	4	5	262	602	8.944
	106	2	8	188	382.667	25.647									324	4	6	274	606	12.649
	107	2	9	194.667	404	22.351									325	4	7	288	620	19.799
	108	2	10	205.333	420	19.23									326	4	8	298	628	12.806
	109	2	11	217.333	437.333	21.082									327	4	9	324	632	26.306
	110	2	12	233.333	456	24.585									328	4	10	352	630	28.071
	111	2	13	244	462.667	12.579									329	4	11	378	628	26.077
	112	2	14	257.333	474.667	17.938									330	4	12	396	630	18.111
	113	2	15	273.333	484	18.523									331	4	13	414	626	18.439
	114	2	16	300	489.333	27.195									332	4	14	424	624	10.198
	115	2	17	320	494.667	20.699									333	4	15	432	618	10
	116	2	18	333.333	492	13.597									334	4	16	440	610	11.314
	117	2	19	349.333	494.667	16.221									335	4	17	446	608	6.325
	118	2	20	377.333	500	28.503									336	4	18	452	602	8.485
	119	2	21	404	500	26.667									337	4	19	470	598	18.439
	120	2	22	421.333	494.667	18.135									338	4	20	492	582	27.203
	121	2	23	441.333	489.333	20.699									339	4	21	504	572	15.62
	122	2	24	460	486.667	18.856									340	4	22	516	562	15.62
	123	2	25	472	478.667	14.422									341	4	23	526	542	22.361
	124	2	26	482.667	478.667	10.667									342	4	24	536	518	26
	125	2	27	492	474.667	10.154									343	4	25	536	498	20
	126	3	1	336	205.333	NA									344	4	26	536	490	8
	127	3	2	313.333	205.333	22.667									345	4	27	534	482	8.246
	128	3	3	298.667	212	16.111									346	4	28	532	470	12.166
	129	3	4	288	216	11.392									347	4	29	538	458	13.416
	130	3	5	274.667	221.333	14.36									348	4	30	542	450	8.944
	131	3	6	268	226.667	8.537									349	4	31	546	442	8.944
	132	3	7	260	230.667	8.944									350	4	32	550	434	8.944
	133	3	8	253.333	238.667	10.414									351	4	33	552	424	10.198
	134	3	9	249.333	246.667	8.944									352	4	34	558	416	10
	135	3	10	238.667	258.667	16.055									353	4	35	564	390	26.683
	136	3	11	229.333	270.667	15.202									354	4	36	562	364	26.077
	137	3	12	218.667	278.667	13.333									355	4	37	556	346	18.974
	138	3	13	213.333	288	10.75									356	4	38	550	326	20.881
	139	3	14	209.333	296	8.944									357	4	39	536	312	19.799
	140	3	15	206.667	305.333	9.707									358	4	43	524	294	21.633
	141	3	16	196	322.667	20.352									359	4	44	512	286	14.422
	142	3	17	189.333	336	14.907									360	4	45	502	278	12.806
	143	3	18	182.667	352	17.333									361	4	46	498	272	7.211
	144	3	19	181.333	366.667	14.727									362	4	47	492	256	17.088
	145	3	20	184	376	9.707									363	4	48	496	244	12.649
	146	3	21	184	388	12									364	4	49	502	232	13.416
	147	3	22	190.667	402.667	16.111									365	4	50	508	222	11.662
	148	3	25	200	420	19.686									366	4	51	520	200	25.06
	149	3	26	202.667	428	8.433									367	4	52	522	188	12.166
	150	3	27	204	434.667	6.799									368	4	53	520	172	16.125
	151	3	28	202.667	444	9.428									369	4	54	522	162	10.198
	152	3	29	204	452	8.11									370	4	55	522	154	8
	153	3	30	208	462.667	11.392									371	4	56	518	146	8.944
	154	3	31	208	469.333	6.667									372	4	57	512	132	15.232
	155	3	32	214.667	478.667	11.47									373	4	58	506	128	7.211
	156	3	33	217.333	486.667	8.433									374	4	59	496	134	11.662
	157	3	34	222.667	498.667	13.132									375	4	60	484	132	12.166
	158	3	35	228	516	18.135									376	4	61	468	120	20
	159	3	36	236	530.667	16.707									377	4	62	444	110	26
	160	3	37	242.667	548	18.571									378	4	63	394	104	50.359
	161	3	38	250.667	562.667	16.707									379	4	64	372	100	22.361
	162	4	1	556	445.333	NA									380	4	65	346	106	26.683
	163	4	5	565.333	420	26.998									381	4	66	326	114	21.541
	164	4	6	569.333	396	24.331									382	4	67	310	116	16.125
	165	4	7	564	372	24.585									383	4	68	294	132	22.627
	166	4	8	558.667	353.333	19.414									384	4	69	294	154	22
	167	4	9	546.667	328	28.032									385	4	70	290	170	16.492
	168	4	10	532	304	28.127									386	4	71	282	188	19.698
	169	4	14	514.667	284	26.466									387	4	72	284	200	12.166
	170	4	15	488	260	35.876									388	4	76	292	208	11.314
	171	4	16	468	241.333	27.358									389	4	77	296	208	4
	172	4	17	453.333	222.667	23.739									390	4	78	298	210	2.828
	173	4	18	432	201.333	30.17									391	4	79	298	216	6
	174	4	19	416	189.333	20									392	4	80	292	218	6.325
	175	4	20	393.333	177.333	25.647									393	4	81	288	224	7.211
	176	4	21	356	168	38.482									394	4	82	282	230	8.485
	177	4	22	332	164	24.331									395	4	83	284	234	4.472
	178	4	23	312	162.667	20.044									396	4	84	278	234	6
	179	4	24	288	165.333	24.148									397	4	85	276	234	2
	180	4	25	264	170.667	24.585									398	4	86	260	228	17.088
	181	4	26	246.667	176	18.135									399	4	87	254	224	7.211
	182	4	27	230.667	178.667	16.221									400	4	88	248	220	7.211
	183	4	28	217.333	181.333	13.597									401	4	89	244	218	4.472
	184	4	29	206.667	188	12.579									402	4	90	238	216	6.325
	185	4	30	198.667	193.333	9.615									403	4	91	232	216	6
	186	4	31	192	205.333	13.728									404	4	92	222	216	10
	187	4	32	181.333	214.667	14.174									405	4	93	226	222	7.211
	188	4	33	180	225.333	10.75									406	4	94	222	230	8.944
	189	4	34	176	234.667	10.154									407	4	95	220	236	6.325
	190	4	35	172	240	6.667									408	4	96	212	234	8.246
	191	4	36	157.333	249.333	17.385									409	4	97	212	230	4
	192	4	37	148	256	11.47									410	4	98	220	232	8.246
	193	4	38	142.667	265.333	10.75									411	4	99	228	238	10
	194	4	39	145.333	274.667	9.707									412	4	100	220	248	12.806
	195	4	40	148	285.333	10.995									413	4	101	220	252	4
	196	4	41	142.667	296	11.926									414	4	102	214	254	6.325
	197	4	42	140	304	8.433									415	4	103	214	258	4
	198	4	43	138.667	318.667	14.727									416	4	104	214	258	0
	199	4	44	136	328	9.707									417	4	105	214	268	10
	200	4	45	133.333	338.667	10.995									418	4	106	218	274	7.211
	201	4	46	133.333	346.667	8									419	4	107	208	276	10.198
	202	4	47	134.667	356	9.428									420	4	108	200	280	8.944
	203	4	48	134.667	366.667	10.667									421	4	109	190	288	12.806
	204	4	49	130.667	376	10.154									422	4	110	188	296	8.246
	205	4	50	129.333	382.667	6.799									423	4	111	190	308	12.166
	206	4	51	132	389.333	7.18									424	4	112	196	326	18.974
	207	4	52	140	402.667	15.549									425	4	113	196	338	12
	208	4	53	145.333	417.333	15.606									426	4	114	198	350	12.166
	209	4	54	149.333	433.333	16.492									427	4	115	196	356	6.325
	210	4	55	160	446.667	17.075									428	4	116	194	364	8.246
	211	4	56	168	461.333	16.707									429	4	117	194	380	16
	212	4	57	174.667	473.333	13.728									430	4	118	204	396	18.868
	213	4	58	188	488	19.821									431	4	119	212	410	16.125
	214	4	59	202.667	501.333	19.821									432	4	120	220	416	10
	215	4	60	218.667	510.667	18.523									433	4	121	232	424	14.422
	216	4	61	233.333	528	22.706									434	4	122	238	434	11.662
	217	4	62	246.667	541.333	18.856									435	4	123	244	436	6.325
	218	4	63	268	552	23.851									436	4	124	252	438	8.246
	219	4	64	289.333	558.667	22.351									437	4	125	260	434	8.944
	220	4	65	306.667	558.667	17.333									438	4	126	268	442	11.314
	221	4	66	320	562.667	13.92									439	4	127	276	452	12.806
	222	4	67	348	565.333	28.127									440	4	128	284	452	8
	223	4	68	385.333	569.333	37.547									441	4	129	288	458	7.211
	224	4	69	410.667	566.667	25.473									442	4	130	296	468	12.806
	225	4	70	424	562.667	13.92									443	4	131	310	470	14.142
	226	4	71	438.667	561.333	14.727									444	4	132	320	470	10
	227	4	72	460	553.333	22.784									445	4	133	328	466	8.944
	228	4	73	484	542.667	26.264									446	4	134	336	466	8
	229	4	74	496	532	16.055									447	4	135	350	472	15.232
	230	4	75	506.667	522.667	14.174									448	4	136	356	476	7.211
	231	4	76	522.667	514.667	17.889									449	4	137	364	484	11.314
	232	4	77	533.333	504	15.085									450	4	138	374	486	10.198
	233	4	78	538.667	492	13.132									451	4	139	386	488	12.166
	234	4	79	558.667	482.667	22.071									452	4	140	400	490	14.142
	235	4	80	564	470.667	13.132									453	4	141	412	488	12.166
	236	4	81	576	460	16.055									454	4	142	428	474	21.26
	237	4	82	578.667	440	20.177									455	4	143	434	466	10
	238	4	83	581.333	420	20.177									456	4	144	440	456	11.662
	239	4	84	576	393.333	27.195									457	4	145	446	444	13.416
	240	4	85	570.667	373.333	20.699									458	4	146	452	442	6.325
	241	4	86	565.333	354.667	19.414									459	4	147	456	440	4.472
	242	4	87	560	333.333	21.99									460	5	1	416	86	NA
	243	4	88	548	309.333	26.833									461	5	2	358	90	58.138
	244	4	89	534.667	285.333	27.455									462	5	3	324	96	34.525
	245	4	90	517.333	268	24.513									463	5	4	294	106	31.623
	246	5	1	317.333	281.333	NA									464	5	5	268	118	28.636
	247	5	2	305.333	310.667	31.693									465	5	6	232	148	46.861
	248	5	3	301.333	322.667	12.649									466	5	7	196	176	45.607
	249	5	4	301.333	337.333	14.667									467	5	8	174	202	34.059
	250	5	5	285.333	348	19.23									468	5	9	156	228	31.623
	251	5	6	272	357.333	16.275									469	5	15	150	248	20.881
	252	5	7	260	370.667	17.938									470	5	16	144	260	13.416
	253	5	8	248	384	17.938									471	5	17	142	272	12.166
	254	5	9	244	394.667	11.392									472	5	18	138	282	10.77
	255	5	10	248	404	10.154									473	5	19	130	292	12.806
	256	5	11	254.667	414.667	12.579									474	5	20	128	302	10.198
	257	5	12	261.333	421.333	9.428									475	5	21	128	306	4
	258	5	13	269.333	430.667	12.293									476	5	22	128	316	10
	259	5	14	277.333	442.667	14.422									477	5	23	124	340	24.331
	260	5	15	284	449.333	9.428									478	5	24	126	360	20.1
	261	5	16	292	453.333	8.944									479	5	25	130	374	14.56
	262	5	20	305.333	468	19.821									480	5	26	130	390	16
	263	5	21	308	470.667	3.771									481	5	27	134	402	12.649
	264	5	22	313.333	473.333	5.963									482	5	28	132	414	12.166
	265	5	27	325.333	486.667	17.938									483	5	29	126	424	11.662
	266	5	28	336	494.667	13.333									484	5	30	120	438	15.232
	267	5	29	344	502.667	11.314									485	5	31	118	446	8.246
	268	5	30	357.333	512	16.275									486	5	32	124	460	15.232
	269	5	31	373.333	517.333	16.865									487	5	33	122	474	14.142
	270	5	32	397.333	522.667	24.585									488	5	34	122	486	12
	271	5	33	414.667	528	18.135									489	6	1	214	578	NA
	272	5	34	434.667	530.667	20.177									490	6	2	232	578	18
	273	5	35	453.333	526.667	19.09									491	6	3	250	578	18
	274	5	36	468	522.667	15.202									492	6	4	272	580	22.091
	275	5	37	482.667	521.333	14.727									493	6	5	296	580	24
	276	6	1	89.333	441.333	NA									494	6	6	316	574	20.881
	277	6	2	98.667	457.333	18.523									495	6	7	330	564	17.205
	278	6	3	102.667	469.333	12.649									496	6	8	338	556	11.314
	279	6	4	121.333	494.667	31.468									497	6	9	348	554	10.198
	280	6	5	142.667	513.333	28.347									498	7	1	338	324	NA
	281	6	6	153.333	524	15.085									499	7	2	342	316	8.944
	282	6	7	168	536	18.95									500	7	3	342	318	2
	283	6	8	180	542.667	13.728									501	7	4	348	324	8.485
	284	6	9	197.333	552	19.686									502	7	5	356	322	8.246
	285	6	10	213.333	561.333	18.523									503	7	6	356	316	6
	286	6	11	229.333	566.667	16.865									504	7	7	348	314	8.246
	287	6	12	245.333	569.333	16.221									505	7	8	348	318	4
	288	6	13	254.667	569.333	9.333									506	7	9	358	322	10.77
	289	6	14	273.333	578.667	20.87									507	7	10	352	324	6.325
	290	6	15	284	580	10.75									508	7	11	344	326	8.246
	291	7	1	357.333	146.667	NA									509	7	12	344	330	4
	292	7	2	336	137.333	23.286									510	7	13	344	334	4
	293	7	3	320	132	16.865									511	7	14	358	336	14.142
	294	7	4	297.333	126.667	23.286									512	7	15	356	330	6.325
	295	7	5	273.333	122.667	24.331
	296	7	6	253.333	124	20.044									WT - Embryo 3
	297	7	7	224	132	30.405									Track number	Track ID	Point ID	x [pixel]	y [pixel]	Distance to Point [pixel]
															1	1	1	557.333	324	NA
	Her12 OE - Embryo 4														2	1	2	545.333	301.333	25.647
	Track number	Track ID	Point ID	x [pixel]	y [pixel]	Distance to Point [pixel]									3	1	3	529.333	282.667	24.585
	1	1	1	418.667	460	NA									4	1	4	516	252	33.44
	2	1	2	422.667	468	8.944									5	1	5	497.333	209.333	46.571
	3	1	3	426.667	473.333	6.667									6	1	6	464	184	41.868
	4	1	4	429.333	476	3.771									7	1	7	418.667	172	46.895
	5	1	5	433.333	478.667	4.807									8	1	8	388	162.667	32.056
	6	1	6	437.333	477.333	4.216									9	1	9	362.667	150.667	28.032
	7	1	7	433.333	478.667	4.216									10	1	10	336	142.667	27.841
	8	1	8	432	478.667	1.333									11	1	11	313.333	138.667	23.017
	9	1	9	437.333	480	5.497									12	1	12	286.667	129.333	28.253
	10	1	10	438.667	482.667	2.981									13	1	13	261.333	129.333	25.333
	11	1	11	440	476	6.799									14	1	14	233.333	145.333	32.249
	12	1	12	441.333	477.333	1.886									15	1	15	213.333	162.667	26.466
	13	1	13	445.333	484	7.775									16	1	16	193.333	186.667	31.241
	14	1	14	450.667	484	5.333									17	1	17	186.667	201.333	16.111
	15	1	15	457.333	486.667	7.18									18	1	18	176	220	21.499
	16	1	16	454.667	488	2.981									19	1	19	174.667	238.667	18.714
	17	1	17	452	492	4.807									20	1	20	177.333	257.333	18.856
	18	1	18	453.333	494.667	2.981									21	1	21	162.667	290.667	36.417
	19	1	19	457.333	494.667	4									22	1	22	158.667	329.333	38.873
	20	1	20	462.667	494.667	5.333									23	1	23	164	348	19.414
	21	1	21	458.667	496	4.216									24	1	24	172	373.333	26.566
	22	1	22	462.667	492	5.657									25	1	25	172	397.333	24
	23	1	23	464	488	4.216									26	1	26	173.333	413.333	16.055
	24	1	24	460	488	4									27	1	27	174.667	433.333	20.044
	25	1	25	456	486.667	4.216									28	1	28	177.333	446.667	13.597
	26	1	26	456	484	2.667									29	1	29	178.667	457.333	10.75
	27	1	27	448	484	8									30	1	30	180	465.333	8.11
	28	1	28	462.667	478.667	15.606									31	1	31	180	478.667	13.333
	29	1	29	468	478.667	5.333									32	1	32	174.667	498.667	20.699
	30	1	30	464	474.667	5.657									33	1	33	172	516	17.537
	31	1	31	460	472	4.807									34	1	34	168	521.333	6.667
	32	1	32	453.333	474.667	7.18									35	1	35	170.667	529.333	8.433
	33	2	1	526.667	342.667	NA									36	1	36	178.667	534.667	9.615
	34	2	2	518.667	316	27.841									37	2	1	282.667	134.667	NA
	35	2	3	506.667	294.667	24.477									38	2	2	256	150.667	31.098
	36	2	4	500	272	23.627									39	2	3	228	164	31.013
	37	2	5	478.667	250.667	30.17									40	2	4	208	181.333	26.466
	38	2	6	456	224	34.998									41	2	5	194.667	193.333	17.938
	39	2	7	429.333	206.667	31.805									42	2	6	180	206.667	19.821
	40	2	8	393.333	197.333	37.19									43	2	7	164	222.667	22.627
	41	2	9	369.333	200	24.148									44	2	8	162.667	246.667	24.037
	42	2	10	338.667	222.667	38.134									45	2	11	156	274.667	28.783
	43	2	11	316	250.667	36.025									46	2	12	165.333	310.667	37.19
	44	2	12	308	277.333	27.841									47	2	13	161.333	337.333	26.965
	45	2	13	304	290.667	13.92									48	2	14	168	366.667	30.081
	46	2	14	309.333	306.667	16.865									49	2	15	173.333	392	25.889
	47	2	15	318.667	321.333	17.385									50	2	16	170.667	412	20.177
	48	2	16	330.667	336	18.95									51	2	17	168	429.333	17.537
	49	3	1	476	296	NA									52	2	18	173.333	444	15.606
	50	3	2	468	274.667	22.784									53	2	19	172	465.333	21.375
	51	3	3	444	248	35.876									54	2	20	174.667	486.667	21.499
	52	3	4	424	229.333	27.358									55	2	21	169.333	509.333	23.286
	53	3	5	394.667	217.333	31.693									56	2	22	169.333	529.333	20
	54	3	6	364	209.333	31.693									57	3	1	493.333	233.333	NA
	55	3	7	345.333	209.333	18.667									58	3	2	464	212	36.271
	56	3	8	314.667	228	35.901									59	3	3	437.333	198.667	29.814
	57	3	9	294.667	246.667	27.358									60	3	4	401.333	189.333	37.19
	58	3	10	280	264	22.706									61	3	5	368	178.667	34.998
	59	3	11	273.333	285.333	22.351									62	3	6	346.667	178.667	21.333
	60	3	12	268	308	23.286									63	3	7	326.667	174.667	20.396
	61	4	1	445.333	288	NA									64	3	8	306.667	173.333	20.044
	62	4	2	421.333	281.333	24.909									65	3	9	286.667	173.333	20
	63	4	3	405.333	288	17.333									66	3	10	258.667	176	28.127
	64	4	4	392	293.333	14.36									67	3	11	233.333	188	28.032
	65	4	5	382.667	302.667	13.199									68	3	12	204	210.667	37.071
	66	4	6	376	320	18.571									69	3	13	184	229.333	27.358
	67	4	7	376	332	12									70	3	14	170.667	244	19.821
	68	4	8	381.333	345.333	14.36									71	3	15	168	268	24.148
	69	4	9	386.667	358.667	14.36									72	3	16	169.333	297.333	29.364
	70	4	10	378.667	366.667	11.314									73	3	17	176	325.333	28.783
	71	4	11	378.667	377.333	10.667									74	3	18	184	344	20.309
	72	4	12	378.667	390.667	13.333									75	3	19	192	360	17.889
	73	4	13	385.333	396	8.537									76	3	20	197.333	382.667	23.286
	74	4	14	393.333	406.667	13.333									77	3	21	200	410.667	28.127
	75	4	15	397.333	424	17.789									78	3	22	196	428	17.789
															79	3	23	198.667	448	20.177
	Her12 OE - Embryo 5														80	3	24	205.333	474.667	27.487
	Track number	Track ID	Point ID	x [pixel]	y [pixel]	Distance to Point [pixel]									81	3	25	202.667	498.667	24.148
	1	1	1	180	410.667	NA									82	3	26	201.333	517.333	18.714
	2	1	2	189.333	409.333	9.428									83	3	27	209.333	537.333	21.541
	3	1	3	194.667	410.667	5.497									84	3	28	220	557.333	22.667
	4	1	4	209.333	404	16.111									85	3	29	222.667	578.667	21.499
	5	1	5	221.333	398.667	13.132									86	3	30	225.333	586.667	8.433
	6	1	6	236	396	14.907									87	3	31	241.333	604	23.589
	7	1	7	244	393.333	8.433									88	3	32	257.333	614.667	19.23
	8	1	8	256	396	12.293									89	3	33	269.333	617.333	12.293
	9	1	9	261.333	401.333	7.542									90	3	34	292	628	25.051
	10	1	10	264	402.667	2.981									91	3	35	320	638.667	29.963
	11	1	11	270.667	405.333	7.18									92	3	36	340	644	20.699
	12	1	12	277.333	402.667	7.18									93	3	37	358.667	642.667	18.714
	13	1	13	289.333	401.333	12.074									94	3	38	372	642.667	13.333
	14	1	14	296	400	6.799									95	3	39	388	642.667	16
	15	1	15	302.667	397.333	7.18									96	3	40	397.333	640	9.707
	16	1	16	314.667	396	12.074									97	3	41	413.333	632	17.889
	17	1	17	325.333	394.667	10.75									98	3	42	424	610.667	23.851
	18	2	1	496	309.333	NA									99	3	43	433.333	589.333	23.286
	19	2	2	490.667	293.333	16.865									100	3	44	449.333	562.667	31.098
	20	2	3	484	270.667	23.627									101	3	45	458.667	528	35.901
	21	2	4	481.333	246.667	24.148									102	3	46	472	481.333	48.534
	22	2	5	493.333	225.333	24.477									103	3	47	478.667	450.667	31.383
	23	2	6	502.667	196	30.782									104	3	48	486.667	424	27.841
	24	2	7	498.667	181.333	15.202									105	3	49	492	398.667	25.889
	25	2	8	489.333	169.333	15.202									106	3	52	497.333	370.667	28.503
	26	2	9	470.667	162.667	19.821									107	3	53	494.667	352	18.856
	27	2	10	460	164	10.75									108	3	54	493.333	332	20.044
	28	2	11	446.667	174.667	17.075									109	3	55	488	318.667	14.36
	29	2	12	425.333	170.667	21.705									110	3	56	482.667	308	11.926
	30	2	13	401.333	181.333	26.264									111	3	57	469.333	297.333	17.075
	31	2	14	393.333	209.333	29.12									112	3	58	460	290.667	11.47
	32	2	15	376	217.333	19.09									113	3	59	452	277.333	15.549
	33	2	16	354.667	220	21.499									114	3	60	441.333	260	20.352
	34	2	17	340	222.667	14.907									115	3	61	429.333	250.667	15.202
	35	2	18	340	210.667	12									116	3	62	418.667	245.333	11.926
	36	2	19	328	202.667	14.422									117	3	63	397.333	236	23.286
	37	2	20	318.667	206.667	10.154									118	3	64	382.667	230.667	15.606
	38	2	23	313.333	210.667	6.667									119	3	65	366.667	224	17.333
	39	2	24	309.333	212	4.216									120	3	66	350.667	221.333	16.221
	40	2	25	309.333	204	8									121	3	67	333.333	218.667	17.537
	41	2	26	301.333	202.667	8.11									122	3	68	317.333	220	16.055
	42	2	27	285.333	201.333	16.055									123	3	69	309.333	225.333	9.615
	43	2	28	264	202.667	21.375									124	3	70	304	230.667	7.542
	44	2	29	252	221.333	22.191									125	3	71	293.333	237.333	12.579
	45	2	30	253.333	234.667	13.4									126	3	72	281.333	241.333	12.649
	46	2	31	250.667	249.333	14.907									127	3	73	269.333	244	12.293
	47	2	32	254.667	268	19.09									128	3	74	257.333	245.333	12.074
	48	2	33	257.333	285.333	17.537									129	3	76	250.667	254.667	11.47
	49	2	36	241.333	309.333	28.844									130	3	77	250.667	262.667	8
	50	2	37	229.333	317.333	14.422									131	3	78	250.667	274.667	12
	51	2	38	225.333	334.667	17.789									132	3	79	242.667	282.667	11.314
	52	2	39	220	357.333	23.286									133	3	80	241.333	293.333	10.75
	53	2	45	217.333	382.667	25.473									134	3	81	248	308	16.111
	54	2	46	210.667	388	8.537									135	3	82	250.667	321.333	13.597
	55	2	47	214.667	397.333	10.154									136	3	83	254.667	326.667	6.667
	56	2	48	230.667	392	16.865									137	3	84	260	330.667	6.667
	57	2	49	226.667	398.667	7.775									138	3	85	265.333	340	10.75
	58	2	50	226.667	405.333	6.667									139	3	86	265.333	353.333	13.333
	59	2	51	232	412	8.537									140	3	87	258.667	370.667	18.571
	60	2	52	242.667	412	10.667									141	3	88	258.667	392	21.333
	61	2	53	230.667	421.333	15.202									142	3	89	269.333	406.667	18.135
	62	2	54	241.333	426.667	11.926									143	3	90	277.333	418.667	14.422
	63	2	55	253.333	428	12.074									144	3	91	276	440	21.375
	64	2	58	268	422.667	15.606									145	3	92	284	453.333	15.549
	65	2	59	272	422.667	4									146	3	93	284	461.333	8
	66	2	60	277.333	426.667	6.667									147	3	94	285.333	469.333	8.11
	67	2	61	282.667	430.667	6.667									148	3	95	290.667	470.667	5.497
	68	2	62	284	433.333	2.981									149	3	96	301.333	477.333	12.579
	69	2	63	290.667	438.667	8.537									150	3	97	306.667	484	8.537
	70	2	64	297.333	446.667	10.414									151	4	1	516	214.667	NA
	71	2	65	309.333	456	15.202									152	4	2	504	204	16.055
	72	2	66	320	462.667	12.579									153	4	3	500	196	8.944
	73	2	67	337.333	474.667	21.082									154	4	4	493.333	188	10.414
	74	2	68	353.333	480	16.865									155	4	5	482.667	177.333	15.085
	75	2	69	368	485.333	15.606									156	4	6	462.667	170.667	21.082
	76	2	70	368	492	6.667									157	4	7	444	157.333	22.94
	77	2	71	380	497.333	13.132									158	4	8	420	154.667	24.148
	78	2	72	390.667	500	10.995									159	4	9	397.333	160	23.286
	79	2	76	405.333	496	15.202									160	4	10	380	161.333	17.385
	80	2	77	417.333	497.333	12.074									161	4	11	358.667	160	21.375
	81	2	78	426.667	488	13.199									162	4	12	334.667	156	24.331
	82	2	79	428	477.333	10.75									163	4	13	306.667	152	28.284
	83	2	80	437.333	446.667	32.056									164	4	14	270.667	164	37.947
	84	2	81	434.667	418.667	28.127									165	4	15	252	172	20.309
	85	2	82	444	389.333	30.782									166	4	16	237.333	186.667	20.742
	86	2	83	448	368	21.705									167	4	17	220	206.667	26.466
	87	2	84	458.667	349.333	21.499									168	4	18	210.667	218.667	15.202
	88	2	85	478.667	329.333	28.284									169	4	19	206.667	230.667	12.649
	89	2	86	498.667	290.667	43.533									170	4	20	202.667	249.333	19.09
	90	2	87	500	264	26.7									171	4	21	201.333	262.667	13.4
	91	2	88	506.667	229.333	35.302									172	4	22	201.333	273.333	10.667
	92	3	1	176	325.333	NA									173	4	23	201.333	298.667	25.333
	93	3	2	190.667	341.333	21.705									174	4	24	201.333	320	21.333
	94	3	3	213.333	345.333	23.017									175	4	25	209.333	341.333	22.784
	95	3	4	226.667	346.667	13.4									176	4	26	217.333	360	20.309
	96	3	5	241.333	349.333	14.907									177	4	27	220	385.333	25.473
	97	3	6	248	350.667	6.799									178	4	28	225.333	405.333	20.699
	98	3	7	256	344	10.414									179	4	29	236	429.333	26.264
	99	3	8	264	353.333	12.293									180	4	30	237.333	450.667	21.375
	100	3	9	273.333	348	10.75									181	4	31	240	470.667	20.177
	101	3	10	282.667	349.333	9.428									182	4	32	237.333	490.667	20.177
	102	3	11	292	352	9.707									183	4	33	236	510.667	20.044
	103	3	14	314.667	350.667	22.706									184	4	36	236	524	13.333
	104	3	15	328	345.333	14.36									185	4	37	245.333	548	25.751
	105	3	16	337.333	344	9.428									186	4	38	254.667	561.333	16.275
	106	3	17	345.333	345.333	8.11									187	4	39	258.667	580	19.09
	107	3	18	349.333	353.333	8.944									188	4	40	261.333	593.333	13.597
															189	4	41	262.667	606.667	13.4
	Her12 OE - Embryo 6														190	4	42	264	618.667	12.074
	Track number	Track ID	Point ID	x [pixel]	y [pixel]	Distance to Point [pixel]									191	4	43	270.667	622.667	7.775
	1	1	1	182.667	288	NA									192	5	1	244	224	NA
	2	1	2	192	300	15.202									193	5	2	225.333	266.667	46.571
	3	1	3	196	310.667	11.392									194	5	3	234.667	313.333	47.591
	4	1	4	202.667	321.333	12.579									195	5	4	238.667	348	34.897
	5	1	5	212	333.333	15.202									196	5	5	242.667	384	36.222
	6	1	6	213.333	346.667	13.4									197	5	6	238.667	412	28.284
	7	1	7	216	356	9.707									198	5	7	236	440	28.127
	8	1	8	226.667	373.333	20.352									199	5	11	229.333	478.667	39.237
	9	1	9	226.667	384	10.667									200	5	12	230.667	500	21.375
	10	1	10	224	397.333	13.597									201	5	13	242.667	520	23.324
	11	1	11	228	412	15.202									202	5	14	256	537.333	21.868
	12	1	12	230.667	425.333	13.597									203	5	15	264	545.333	11.314
	13	1	13	232	437.333	12.074									204	5	16	266.667	561.333	16.221
	14	1	14	241.333	452	17.385									205	5	17	266.667	576	14.667
	15	1	15	248	461.333	11.47									206	5	18	272	588	13.132
	16	1	16	252	472	11.392									207	5	19	278.667	598.667	12.579
	17	1	17	260	484	14.422									208	5	20	293.333	612	19.821
	18	1	18	270.667	490.667	12.579									209	5	21	317.333	629.333	29.605
	19	1	19	282.667	500	15.202									210	5	22	345.333	636	28.783
	20	1	20	293.333	512	16.055									211	5	23	366.667	640	21.705
	21	1	21	300	525.333	14.907									212	5	24	388	636	21.705
	22	1	22	309.333	538.667	16.275									213	5	25	402.667	630.667	15.606
	23	1	23	326.667	552	21.868									214	5	26	417.333	630.667	14.667
	24	1	27	357.333	573.333	37.357									215	6	1	482.667	481.333	NA
	25	1	28	381.333	574.667	24.037									216	6	2	476	473.333	10.414
	26	1	29	404	569.333	23.286									217	6	3	474.667	457.333	16.055
	27	1	32	437.333	558.667	34.998									218	6	4	472	444	13.597
	28	1	33	452	544	20.742									219	6	5	470.667	429.333	14.727
	29	1	34	469.333	529.333	22.706									220	6	6	472	409.333	20.044
	30	1	35	482.667	517.333	17.938									221	6	7	476	396	13.92
	31	1	36	493.333	498.667	21.499									222	6	11	473.333	385.333	10.995
	32	2	1	449.333	110.667	NA									223	6	12	465.333	368	19.09
	33	2	2	424	110.667	25.333									224	6	13	456	346.667	23.286
	34	2	3	400	109.333	24.037									225	7	1	434.667	302.667	NA
	35	2	4	376	112	24.148									226	7	2	428	294.667	10.414
	36	2	5	346.667	113.333	29.364									227	7	3	417.333	289.333	11.926
	37	2	6	328	121.333	20.309									228	7	10	408	284	10.75
	38	2	10	305.333	122.667	22.706									229	7	11	398.667	282.667	9.428
	39	2	11	290.667	128	15.606									230	7	12	386.667	284	12.074
	40	2	34	278.667	134.667	13.728									231	7	13	374.667	285.333	12.074
	41	2	35	268	142.667	13.333									232	7	14	366.667	285.333	8
	42	2	36	260	145.333	8.433									233	7	15	360	285.333	6.667
	43	2	37	250.667	148	9.707									234	7	16	354.667	285.333	5.333
	44	2	38	242.667	149.333	8.11									235	7	17	348	281.333	7.775
	45	2	39	232	148	10.75									236	7	18	341.333	280	6.799
	46	2	40	226.667	146.667	5.497									237	7	19	333.333	277.333	8.433
	47	2	41	218.667	144	8.433									238	7	20	328	277.333	5.333
	48	2	42	210.667	144	8									239	7	21	324	278.667	4.216
	49	2	43	200	148	11.392									240	7	22	317.333	282.667	7.775
	50	2	44	189.333	154.667	12.579									241	7	23	312	286.667	6.667
	51	2	45	184	161.333	8.537									242	7	24	308	292	6.667
	52	2	46	182.667	170.667	9.428									243	7	25	305.333	294.667	3.771
	53	2	47	182.667	181.333	10.667									244	7	26	301.333	300	6.667
	54	2	48	185.333	188	7.18									245	8	1	472	445.333	NA
	55	2	49	178.667	196	10.414									246	8	2	474.667	429.333	16.221
	56	2	50	181.333	201.333	5.963									247	8	3	480	418.667	11.926
	57	2	51	170.667	208	12.579									248	8	4	477.333	401.333	17.537
	58	2	52	164	216	10.414									249	8	5	470.667	388	14.907
	59	2	53	160	224	8.944									250	8	6	468	374.667	13.597
	60	2	56	158.667	234.667	10.75									251	8	7	466.667	364	10.75
	61	2	57	156	248	13.597									252	8	8	457.333	354.667	13.199
	62	2	58	156	260	12									253	8	9	454.667	344	10.995
	63	2	59	161.333	277.333	18.135									254	8	12	462.667	332	14.422
	64	2	60	165.333	290.667	13.92									255	8	13	466.667	316	16.492
	65	2	61	166.667	308	17.385									256	8	14	458.667	300	17.889
	66	2	62	169.333	328	20.177									257	9	1	536	484	NA
	67	2	63	174.667	348	20.699									258	9	2	544	472	14.422
	68	2	64	178.667	364	16.492									259	9	3	546.667	457.333	14.907
	69	2	65	185.333	384	21.082									260	9	4	550.667	445.333	12.649
	70	2	66	186.667	401.333	17.385									261	9	5	550.667	430.667	14.667
	71	3	1	293.333	529.333	NA									262	9	6	544	418.667	13.728
	72	3	2	302.667	537.333	12.293									263	9	7	534.667	412	11.47
	73	3	3	309.333	546.667	11.47									264	9	8	518.667	410.667	16.055
	74	3	4	312	556	9.707									265	9	9	509.333	410.667	9.333
	75	3	5	326.667	560	15.202									266	9	10	504	402.667	9.615
	76	3	6	342.667	561.333	16.055									267	9	11	505.333	397.333	5.497
	77	3	7	356	561.333	13.333									268	9	12	509.333	390.667	7.775
	78	3	8	372	557.333	16.492									269	9	13	510.667	381.333	9.428
	79	3	9	392	557.333	20									270	10	1	509.333	281.333	NA
	80	3	13	406.667	558.667	14.727									271	10	2	488	257.333	32.111
	81	3	14	421.333	554.667	15.202									272	10	3	460	229.333	39.598
	82	3	17	444	545.333	24.513									273	10	4	442.667	213.333	23.589
	83	3	18	472	545.333	28									274	10	5	420	202.667	25.051
	84	3	19	496	549.333	24.331									275	10	6	402.667	196	18.571
	85	3	22	512	540	18.523									276	10	7	392	193.333	10.995
	86	3	23	522.667	524	19.23									277	10	8	376	190.667	16.221
	87	3	24	530.667	510.667	15.549									278	10	9	360	188	16.221
	88	3	25	537.333	496	16.111									279	10	17	349.333	188	10.667
	89	3	26	548	485.333	15.085									280	10	18	334.667	192	15.202
	90	3	27	549.333	469.333	16.055									281	10	19	320	190.667	14.727
	91	3	28	557.333	441.333	29.12									282	10	20	304	192	16.055
	92	3	29	576	405.333	40.552									283	10	21	289.333	196	15.202
	93	3	30	580	373.333	32.249									284	10	22	268	205.333	23.286
	94	3	31	573.333	340	33.993									285	10	23	249.333	212	19.821
	95	3	32	569.333	314.667	25.647									286	10	24	237.333	225.333	17.938
	96	3	33	570.667	293.333	21.375									287	10	26	232	233.333	9.615
	97	3	34	576	264	29.814									288	10	27	222.667	241.333	12.293
	98	3	35	576	244	20									289	10	28	208	252	18.135
	99	4	1	566.667	474.667	NA									290	10	35	197.333	272	22.667
	100	4	2	570.667	461.333	13.92									291	10	36	192	284	13.132
	101	4	3	586.667	426.667	38.181									292	10	37	193.333	293.333	9.428
	102	4	4	597.333	392	36.271									293	10	38	192	302.667	9.428
	103	4	5	600	345.333	46.743									294	10	39	190.667	316	13.4
	104	4	32	598.667	312	33.36									295	10	40	189.333	328	12.074
	105	4	33	601.333	280	32.111									296	10	41	194.667	345.333	18.135
	106	4	34	581.333	248	37.736									297	10	42	200	360	15.606
	107	4	35	565.333	234.667	20.827									298	10	43	201.333	380	20.044
	108	4	36	544	220	25.889									299	10	44	198.667	392	12.293
	109	4	37	528	212	17.889									300	10	45	197.333	402.667	10.75
	110	4	38	510.667	206.667	18.135									301	10	49	190.667	408	8.537
	111	4	39	486.667	200	24.909									302	10	50	190.667	420	12
	112	4	40	462.667	197.333	24.148									303	10	51	190.667	428	8
	113	4	41	441.333	190.667	22.351									304	10	52	194.667	434.667	7.775
	114	4	42	432	188	9.707									305	10	53	204	444	13.199
	115	4	43	417.333	184	15.202									306	10	54	213.333	450.667	11.47
	116	4	44	402.667	185.333	14.727									307	10	55	217.333	462.667	12.649
	117	4	45	386.667	188	16.221									308	10	56	221.333	476	13.92
	118	4	46	369.333	189.333	17.385									309	10	57	220	492	16.055
	119	4	47	350.667	194.667	19.414									310	10	58	216	516	24.331
	120	4	48	334.667	200	16.865									311	10	59	221.333	545.333	29.814
	121	4	49	320	210.667	18.135									312	10	60	233.333	566.667	24.477
	122	4	50	304	220	18.523
	123	4	51	292	228	14.422									WT - Embryo 4
	124	4	52	290.667	240	12.074									Track number	Track ID	Point ID	x [pixel]	y [pixel]	Distance to Point [pixel]
	125	4	53	285.333	258.667	19.414									1	1	1	386.667	334.667	NA
	126	4	54	276	268	13.199									2	1	2	392	329.333	7.542
	127	4	55	266.667	278.667	14.174									3	1	3	396	325.333	5.657
	128	5	1	174.667	253.333	NA									4	1	4	397.333	324	1.886
	129	5	2	172	278.667	25.473									5	1	5	402.667	320	6.667
	130	5	3	176	300	21.705									6	1	6	404	312	8.11
	131	5	4	185.333	312	15.202									7	1	7	406.667	301.333	10.995
	132	5	5	192	325.333	14.907									8	1	8	406.667	286.667	14.667
	133	5	6	198.667	336	12.579									9	1	9	405.333	278.667	8.11
	134	5	7	196	349.333	13.597									10	1	10	405.333	272	6.667
	135	5	8	194.667	365.333	16.055									11	1	12	398.667	274.667	7.18
	136	5	9	198.667	388	23.017									12	1	13	388	264	15.085
	137	5	10	204	400	13.132									13	1	14	381.333	257.333	9.428
	138	5	11	216	417.333	21.082									14	1	15	373.333	253.333	8.944
	139	6	1	408	422.667	NA									15	1	16	366.667	252	6.799
	140	6	2	421.333	429.333	14.907									16	1	17	362.667	250.667	4.216
	141	6	3	433.333	422.667	13.728									17	1	18	357.333	250.667	5.333
	142	6	4	441.333	413.333	12.293									18	1	19	352	246.667	6.667
	143	6	5	446.667	405.333	9.615									19	1	20	346.667	241.333	7.542
	144	6	6	456	398.667	11.47									20	1	21	337.333	236	10.75
	145	6	7	462.667	390.667	10.414									21	1	22	325.333	230.667	13.132
	146	6	8	470.667	382.667	11.314									22	1	23	317.333	229.333	8.11
	147	6	9	476	373.333	10.75									23	1	24	305.333	228	12.074
	148	7	1	252	186.667	NA									24	1	25	297.333	224	8.944
	149	7	2	230.667	198.667	24.477									25	1	26	285.333	218.667	13.132
	150	7	3	213.333	205.333	18.571									26	1	27	277.333	217.333	8.11
	151	7	4	197.333	218.667	20.827									27	1	28	265.333	220	12.293
	152	7	5	186.667	230.667	16.055									28	1	29	249.333	224	16.492
	153	7	6	176	241.333	15.085									29	1	30	238.667	228	11.392
	154	7	7	170.667	245.333	6.667									30	1	32	217.333	234.667	22.351
	155	7	8	162.667	258.667	15.549									31	1	33	205.333	244	15.202
	156	7	9	158.667	269.333	11.392									32	1	34	196	253.333	13.199
	157	7	10	156	274.667	5.963									33	1	35	189.333	264	12.579
	158	7	11	145.333	277.333	10.995									34	1	36	182.667	272	10.414
	159	7	12	141.333	292	15.202									35	1	37	176	281.333	11.47
	160	7	13	146.667	308	16.865									36	1	38	172	290.667	10.154
	161	7	14	144	324	16.221									37	1	39	166.667	301.333	11.926
	162	7	15	141.333	342.667	18.856									38	1	40	157.333	312	14.174
															39	1	41	152	320	9.615
	Her12 OE - Embryo 7														40	1	42	146.667	333.333	14.36
	Track number	Track ID	Point ID	x [pixel]	y [pixel]	Distance to Point [pixel]									41	1	43	142.667	346.667	13.92
	1	1	1	341.333	214.667	NA									42	1	44	142.667	354.667	8
	2	1	2	321.333	220	20.699									43	1	45	144	362.667	8.11
	3	1	3	305.333	230.667	19.23									44	1	46	141.333	369.333	7.18
	4	1	4	290.667	240	17.385									45	1	47	142.667	376	6.799
	5	1	5	281.333	248	12.293									46	1	48	148	378.667	5.963
	6	1	6	269.333	258.667	16.055									47	1	49	153.333	384	7.542
	7	1	7	268	262.667	4.216									48	1	50	154.667	392	8.11
	8	1	8	265.333	272	9.707									49	1	51	160	398.667	8.537
	9	1	9	258.667	282.667	12.579									50	1	52	164	405.333	7.775
	10	1	10	265.333	293.333	12.579									51	1	53	168	413.333	8.944
	11	1	11	269.333	302.667	10.154									52	1	54	170.667	420	7.18
	12	1	12	269.333	312	9.333									53	1	55	176	429.333	10.75
	13	1	13	268	316	4.216									54	1	56	181.333	434.667	7.542
	14	1	14	268	326.667	10.667									55	1	57	185.333	440	6.667
	15	1	15	269.333	333.333	6.799									56	1	58	189.333	441.333	4.216
	16	1	19	273.333	342.667	10.154									57	1	59	196	446.667	8.537
	17	1	20	276	349.333	7.18									58	1	60	200	450.667	5.657
	18	1	21	274.667	356	6.799									59	1	61	202.667	460	9.707
	19	1	22	273.333	362.667	6.799									60	1	62	208	470.667	11.926
	20	1	23	273.333	369.333	6.667									61	1	63	214.667	480	11.47
	21	1	24	268	381.333	13.132									62	1	64	220	488	9.615
	22	1	25	269.333	390.667	9.428									63	1	65	225.333	493.333	7.542
	23	1	26	272	401.333	10.995									64	1	66	232	498.667	8.537
	24	1	27	273.333	416	14.727									65	1	67	238.667	505.333	9.428
	25	1	28	272	428	12.074									66	1	68	250.667	510.667	13.132
	26	1	29	272	441.333	13.333									67	1	69	265.333	512	14.727
	27	1	30	268	458.667	17.789									68	1	70	277.333	502.667	15.202
	28	1	31	266.667	469.333	10.75									69	1	71	288	509.333	12.579
	29	1	32	270.667	485.333	16.492									70	1	72	296	516	10.414
	30	1	33	270.667	504	18.667									71	1	73	308	521.333	13.132
	31	2	1	321.333	145.333	NA									72	1	74	317.333	522.667	9.428
	32	2	2	310.667	148	10.995									73	1	75	326.667	526.667	10.154
	33	2	3	300	152	11.392									74	1	76	342.667	528	16.055
	34	2	4	290.667	161.333	13.199									75	1	77	361.333	525.333	18.856
	35	2	5	284	164	7.18									76	1	78	380	520	19.414
	36	2	6	274.667	169.333	10.75									77	1	79	397.333	516	17.789
	37	2	7	268	170.667	6.799									78	1	80	410.667	509.333	14.907
	38	2	8	262.667	180	10.75									79	1	81	420	501.333	12.293
	39	2	9	258.667	190.667	11.392									80	1	82	434.667	490.667	18.135
	40	2	10	257.333	198.667	8.11									81	1	83	445.333	480	15.085
	41	2	11	257.333	205.333	6.667									82	1	84	462.667	468	21.082
	42	2	12	252	213.333	9.615									83	1	85	477.333	453.333	20.742
	43	2	13	245.333	224	12.579									84	1	86	485.333	437.333	17.889
	44	2	14	241.333	232	8.944									85	1	87	494.667	425.333	15.202
	45	2	15	233.333	241.333	12.293									86	1	88	504	412	16.275
	46	2	16	228	249.333	9.615									87	1	89	510.667	396	17.333
	47	2	17	220	260	13.333									88	1	90	516	384	13.132
	48	2	18	218.667	270.667	10.75									89	1	91	525.333	370.667	16.275
	49	2	19	222.667	282.667	12.649									90	1	92	532	356	16.111
	50	2	20	221.333	294.667	12.074									91	1	93	541.333	344	15.202
	51	2	21	217.333	308	13.92									92	1	94	550.667	330.667	16.275
	52	2	22	218.667	324	16.055									93	1	95	557.333	320	12.579
	53	2	23	222.667	332	8.944									94	1	96	560	305.333	14.907
	54	2	27	225.333	340	8.433									95	1	97	562.667	290.667	14.907
	55	2	28	225.333	349.333	9.333									96	1	98	570.667	276	16.707
	56	2	29	228	356	7.18									97	1	99	565.333	261.333	15.606
	57	2	30	229.333	360	4.216									98	1	100	554.667	242.667	21.499
	58	2	31	233.333	372	12.649									99	1	103	546.667	224	20.309
	59	2	32	241.333	385.333	15.549									100	1	104	542.667	192	32.249
	60	2	33	250.667	394.667	13.199									101	1	105	538.667	172	20.396
	61	2	34	257.333	408	14.907									102	1	106	525.333	156	20.827
	62	2	35	262.667	426.667	19.414									103	1	107	512	145.333	17.075
	63	2	36	260	438.667	12.293									104	1	108	497.333	130.667	20.742
	64	3	1	350.667	172	NA									105	1	109	485.333	117.333	17.938
	65	3	2	334.667	170.667	16.055									106	1	110	460	96	33.119
	66	3	3	320	173.333	14.907									107	1	111	421.333	86.667	39.777
	67	3	4	306.667	180	14.907									108	1	112	385.333	72	38.873
	68	3	5	300	184	7.775									109	1	117	328	64	57.889
	69	3	6	294.667	189.333	7.542									110	1	118	278.667	70.667	49.782
	70	3	7	288	192	7.18									111	1	119	245.333	84	35.901
	71	3	8	278.667	197.333	10.75									112	1	126	194.667	125.333	65.388
	72	3	9	261.333	213.333	23.589									113	1	127	174.667	142.667	26.466
	73	3	10	254.667	222.667	11.47									114	1	128	156	168	31.468
	74	3	11	249.333	236	14.36									115	1	129	144	186.667	22.191
	75	3	15	254.667	245.333	10.75									116	1	130	140	202.667	16.492
	76	3	16	260	250.667	7.542									117	1	131	136	212	10.154
	77	3	17	256	260	10.154									118	1	132	128	226.667	16.707
	78	3	18	252	265.333	6.667									119	1	133	117.333	248	23.851
	79	3	19	245.333	269.333	7.775									120	1	134	110.667	273.333	26.196
	80	3	20	240	272	5.963									121	1	135	105.333	293.333	20.699
	81	3	21	233.333	277.333	8.537									122	1	136	108	309.333	16.221
	82	3	22	228	282.667	7.542									123	1	137	110.667	322.667	13.597
	83	3	23	218.667	296	16.275									124	1	138	116	332	10.75
	84	3	24	210.667	312	17.889									125	1	139	121.333	338.667	8.537
	85	3	25	209.333	317.333	5.497									126	1	140	129.333	345.333	10.414
	86	3	26	204	328	11.926									127	1	141	149.333	356	22.667
	87	4	1	216	220	NA									128	1	142	170.667	370.667	25.889
	88	4	2	204	228	14.422									129	1	143	188	394.667	29.605
	89	4	3	201.333	238.667	10.995									130	1	144	200	421.333	29.242
	90	4	4	193.333	257.333	20.309									131	1	145	210.667	449.333	29.963
	91	4	5	184	270.667	16.275									132	1	146	212	481.333	32.028
	92	4	6	169.333	282.667	18.95									133	1	147	216	513.333	32.249
	93	4	7	162.667	294.667	13.728									134	1	148	225.333	537.333	25.751
	94	4	8	162.667	302.667	8									135	1	149	240	549.333	18.95
	95	4	9	157.333	314.667	13.132									136	1	150	248	556	10.414
	96	4	10	154.667	328	13.597									137	1	151	264	562.667	17.333
	97	4	11	154.667	336	8									138	1	152	277.333	566.667	13.92
	98	4	12	145.333	344	12.293									139	1	153	289.333	569.333	12.293
	99	4	13	138.667	353.333	11.47									140	1	154	306.667	573.333	17.789
	100	4	14	133.333	366.667	14.36									141	1	155	320	576	13.597
	101	4	15	134.667	378.667	12.074									142	1	156	333.333	576	13.333
	102	4	18	134.667	389.333	10.667									143	1	157	349.333	572	16.492
	103	4	19	132	394.667	5.963									144	1	158	365.333	565.333	17.333
	104	4	20	136	398.667	5.657									145	1	159	377.333	565.333	12
	105	4	21	140	401.333	4.807									146	1	160	386.667	564	9.428
	106	4	22	146.667	404	7.18									147	1	161	394.667	558.667	9.615
	107	4	23	153.333	406.667	7.18									148	1	162	408	549.333	16.275
	108	4	24	157.333	416	10.154									149	1	163	420	528	24.477
	109	4	25	164	422.667	9.428									150	1	164	425.333	512	16.865
	110	4	28	165.333	433.333	10.75									151	1	165	432	500	13.728
	111	4	29	165.333	441.333	8									152	1	166	438.667	493.333	9.428
	112	4	30	172	452	12.579									153	1	167	446.667	489.333	8.944
	113	4	31	172	460	8									154	1	168	457.333	481.333	13.333
	114	4	32	170.667	470.667	10.75									155	1	169	466.667	469.333	15.202
	115	4	33	170.667	482.667	12									156	1	170	473.333	452	18.571
	116	4	34	173.333	497.333	14.907									157	1	171	480	436	17.333
	117	5	1	234.667	253.333	NA									158	1	172	489.333	421.333	17.385
	118	5	2	228	262.667	11.47									159	1	173	492	408	13.597
	119	5	3	221.333	282.667	21.082									160	1	174	496	400	8.944
	120	5	4	217.333	298.667	16.492									161	1	175	504	389.333	13.333
	121	5	5	214.667	314.667	16.221									162	1	176	509.333	380	10.75
	122	5	6	213.333	330.667	16.055									163	1	177	517.333	370.667	12.293
	123	5	7	213.333	346.667	16									164	1	178	525.333	362.667	11.314
															165	1	179	537.333	349.333	17.938
	Her12 OE - Embryo 8														166	1	180	549.333	338.667	16.055
	Track number	Track ID	Point ID	x [pixel]	y [pixel]	Distance to Point [pixel]									167	1	181	568	332	19.821
	1	1	1	472	542.667	NA									168	1	182	580	322.667	15.202
	2	1	2	488	549.333	17.333									169	1	183	592	312	16.055
	3	1	3	513.333	550.667	25.368									170	1	184	600	296	17.889
	4	1	4	529.333	545.333	16.865									171	1	185	605.333	282.667	14.36
	5	1	5	549.333	537.333	21.541									172	1	186	612	266.667	17.333
	6	1	6	565.333	522.667	21.705									173	1	187	608	250.667	16.492
	7	2	1	598.667	442.667	NA									174	1	188	601.333	233.333	18.571
	8	2	2	609.333	405.333	38.827									175	1	189	592	214.667	20.87
	9	2	3	614.667	365.333	40.354									176	1	190	588	198.667	16.492
	10	2	4	618.667	325.333	40.2									177	1	191	580	182.667	17.889
	11	2	5	609.333	284	42.374									178	1	192	569.333	168	18.135
	12	2	10	594.667	258.667	29.273									179	1	193	556	152	20.827
	13	2	11	580	245.333	19.821									180	1	194	544	134.667	21.082
	14	2	13	568	234.667	16.055									181	1	195	536	120	16.707
	15	2	14	550.667	218.667	23.589									182	1	196	521.333	105.333	20.742
	16	2	15	534.667	206.667	20									183	1	203	484	80	45.117
	17	2	16	513.333	190.667	26.667									184	1	204	421.333	80	62.667
	18	2	17	502.667	176	18.135									185	1	205	393.333	88	29.12
	19	2	18	488	156	24.801									186	1	206	321.333	101.333	73.224
	20	2	23	458.667	150.667	29.814									187	2	1	392	528	NA
	21	2	24	442.667	172	26.667									188	2	2	397.333	522.667	7.542
	22	2	25	426.667	186.667	21.705									189	2	3	405.333	516	10.414
	23	2	26	412	194.667	16.707									190	2	4	413.333	506.667	12.293
	24	2	27	388	196	24.037									191	2	5	424	492	18.135
	25	2	31	374.667	190.667	14.36									192	2	6	429.333	482.667	10.75
	26	2	32	362.667	186.667	12.649									193	2	7	429.333	469.333	13.333
	27	2	33	346.667	182.667	16.492									194	2	8	433.333	457.333	12.649
	28	2	34	336	176	12.579									195	2	9	438.667	446.667	11.926
	29	2	35	328	169.333	10.414									196	2	10	448	438.667	12.293
	30	2	36	320	161.333	11.314									197	2	11	456	426.667	14.422
	31	2	37	312	154.667	10.414									198	2	12	464	416	13.333
	32	2	38	294.667	149.333	18.135									199	2	13	473.333	401.333	17.385
	33	2	39	277.333	146.667	17.537									200	2	14	480	384	18.571
	34	3	1	562.667	528	NA									201	2	15	482.667	364	20.177
	35	3	2	548	518.667	17.385									202	2	16	480	340	24.148
	36	3	3	533.333	512	16.111									203	2	17	478.667	318.667	21.375
	37	3	4	524	489.333	24.513									204	2	18	492	308	17.075
	38	3	5	525.333	462.667	26.7									205	2	19	493.333	296	12.074
	39	3	6	534.667	449.333	16.275									206	2	20	486.667	284	13.728
	40	3	7	544	432	19.686									207	2	21	482.667	273.333	11.392
	41	3	8	550.667	412	21.082									208	2	22	482.667	256	17.333
	42	3	9	541.333	397.333	17.385									209	2	23	488	240	16.865
	43	3	10	524	388	19.686									210	2	24	486.667	221.333	18.714
	44	3	11	512	385.333	12.293									211	2	25	478.667	208	15.549
	45	3	12	478.667	378.667	33.993									212	2	26	473.333	193.333	15.606
	46	3	13	453.333	377.333	25.368									213	2	29	461.333	164	31.693
	47	3	14	429.333	374.667	24.148									214	2	30	436	141.333	33.993
	48	3	15	414.667	376	14.727									215	2	31	421.333	118.667	26.998
	49	3	16	396	372	19.09									216	2	32	405.333	108	19.23
	50	3	17	382.667	366.667	14.36									217	2	33	370.667	92	38.181
	51	3	18	376	360	9.428									218	2	34	344	90.667	26.7
	52	4	1	249.333	428	NA									219	2	35	309.333	89.333	34.692
	53	4	3	270.667	436	22.784									220	2	36	281.333	90.667	28.032
	54	4	4	302.667	438.667	32.111									221	2	37	256	110.667	32.277
	55	4	5	333.333	438.667	30.667									222	2	38	228	129.333	33.652
	56	4	6	365.333	434.667	32.249									223	3	1	136	422.667	NA
	57	4	7	385.333	426.667	21.541									224	3	2	140	428	6.667
	58	4	8	398.667	421.333	14.36									225	3	3	140	432	4
	59	4	9	410.667	416	13.132									226	3	4	140	434.667	2.667
	60	4	10	421.333	405.333	15.085									227	3	5	138.667	438.667	4.216
	61	4	11	432	393.333	16.055									228	3	9	141.333	446.667	8.433
	62	4	12	434.667	380	13.597									229	3	10	145.333	452	6.667
	63	4	13	430.667	369.333	11.392									230	3	11	149.333	450.667	4.216
	64	4	16	424	356	14.907									231	3	12	153.333	454.667	5.657
	65	4	17	429.333	352	6.667									232	3	13	157.333	461.333	7.775
	66	4	18	432	346.667	5.963									233	3	14	161.333	465.333	5.657
	67	4	19	425.333	342.667	7.775									234	3	15	164	468	3.771
	68	4	20	417.333	344	8.11									235	3	16	164	476	8
	69	4	21	405.333	349.333	13.132									236	3	17	166.667	480	4.807
	70	4	22	400	352	5.963									237	3	18	172	485.333	7.542
	71	4	23	394.667	348	6.667									238	3	19	170.667	490.667	5.497
	72	4	24	389.333	346.667	5.497									239	3	20	176	494.667	6.667
	73	4	25	384	345.333	5.497									240	3	21	181.333	497.333	5.963
	74	5	1	581.333	404	NA									241	3	25	190.667	505.333	12.293
	75	5	2	586.667	393.333	11.926									242	3	26	198.667	514.667	12.293
	76	5	3	596	380	16.275									243	3	27	205.333	520	8.537
	77	5	4	606.667	361.333	21.499									244	3	29	212	530.667	12.579
	78	5	5	614.667	342.667	20.309									245	3	30	225.333	536	14.36
	79	5	6	612	325.333	17.537									246	3	31	238.667	544	15.549
	80	5	9	609.333	316	9.707									247	3	32	250.667	549.333	13.132
	81	5	10	602.667	301.333	16.111									248	3	33	264	557.333	15.549
	82	5	11	596	293.333	10.414									249	3	34	288	568	26.264
	83	5	12	576	284	22.071									250	3	35	308	574.667	21.082
	84	5	13	568	277.333	10.414									251	3	36	325.333	574.667	17.333
	85	5	14	552	261.333	22.627									252	3	37	337.333	565.333	15.202
	86	5	15	536	245.333	22.627									253	3	38	349.333	560	13.132
	87	5	16	520	232	20.827									254	3	39	361.333	550.667	15.202
	88	5	17	508	218.667	17.938									255	3	40	376	546.667	15.202
	89	5	20	504	210.667	8.944									256	3	41	390.667	545.333	14.727
	90	5	21	494.667	198.667	15.202									257	3	42	402.667	540	13.132
	91	5	22	493.333	186.667	12.074									258	3	43	410.667	532	11.314
	92	5	23	489.333	172	15.202									259	3	44	417.333	522.667	11.47
	93	5	26	486.667	149.333	22.823									260	3	45	426.667	508	17.385
	94	5	27	480	134.667	16.111									261	3	46	440	496	17.938
	95	5	28	476	122.667	12.649									262	3	47	450.667	481.333	18.135
	96	5	29	458.667	108	22.706									263	3	48	466.667	461.333	25.612
	97	5	30	438.667	101.333	21.082									264	3	49	477.333	441.333	22.667
	98	5	31	424	94.667	16.111									265	3	50	493.333	422.667	24.585
	99	5	32	413.333	94.667	10.667									266	3	51	508	412	18.135
	100	5	33	394.667	105.333	21.499									267	4	1	178.667	529.333	NA
	101	5	34	376	116	21.499									268	4	2	182.667	537.333	8.944
	102	5	35	349.333	114.667	26.7									269	4	3	196	550.667	18.856
	103	5	36	332	109.333	18.135									270	4	4	210.667	562.667	18.95
	104	5	37	309.333	98.667	25.051									271	4	5	221.333	572	14.174
	105	5	40	290.667	100	18.714									272	4	6	237.333	577.333	16.865
	106	5	41	269.333	114.667	25.889									273	4	7	249.333	584	13.728
	107	5	42	258.667	128	17.075									274	4	8	260	594.667	15.085
	108	5	43	249.333	144	18.523									275	4	9	269.333	600	10.75
	109	5	44	240	162.667	20.87									276	4	10	280	604	11.392
	110	5	45	233.333	186.667	24.909									277	4	11	296	608	16.492
	111	5	46	217.333	204	23.589									278	4	12	310.667	612	15.202
	112	5	47	208	220	18.523									279	4	13	324	613.333	13.4
	113	5	48	192	228	17.889									280	4	14	342.667	608	19.414
	114	5	49	182.667	238.667	14.174									281	4	15	365.333	602.667	23.286
	115	5	50	173.333	246.667	12.293									282	4	16	386.667	594.667	22.784
	116	5	51	161.333	252	13.132									283	4	17	404	590.667	17.789
	117	5	52	146.667	254.667	14.907									284	4	18	424	580	22.667
	118	5	53	130.667	260	16.865									285	4	19	440	557.333	27.745
	119	5	54	121.333	264	10.154									286	4	20	449.333	542.667	17.385
	120	5	55	109.333	266.667	12.293									287	4	21	456	528	16.111
	121	6	1	280	569.333	NA									288	4	22	458.667	517.333	10.995
	122	6	2	296	574.667	16.865									289	4	23	466.667	500	19.09
	123	6	3	306.667	580	11.926									290	4	24	476	492	12.293
	124	6	4	313.333	582.667	7.18									291	4	25	490.667	484	16.707
	125	6	7	337.333	590.667	25.298									292	4	26	502.667	472	16.971
	126	6	8	353.333	594.667	16.492									293	4	27	509.333	457.333	16.111
	127	6	9	370.667	596	17.385									294	4	30	525.333	441.333	22.627
	128	6	10	396	596	25.333									295	4	31	536	429.333	16.055
	129	6	11	417.333	601.333	21.99									296	4	32	544	424	9.615
	130	6	12	438.667	608	22.351									297	4	33	553.333	408	18.523
	131	6	13	461.333	610.667	22.823									298	4	34	556	388	20.177
	132	7	1	546.667	545.333	NA									299	4	35	560	372	16.492
	133	7	2	528	540	19.414									300	4	36	568	357.333	16.707
	134	7	3	508	524	25.612									301	4	37	572	341.333	16.492
	135	7	4	494.667	505.333	22.94									302	4	38	576	326.667	15.202
	136	7	5	490.667	489.333	16.492									303	4	39	578.667	308	18.856
	137	7	6	486.667	477.333	12.649									304	4	40	578.667	286.667	21.333
	138	7	7	482.667	472	6.667									305	4	41	577.333	266.667	20.044
	139	7	8	489.333	468	7.775									306	4	42	574.667	246.667	20.177
	140	7	9	492	461.333	7.18									307	4	43	566.667	225.333	22.784
	141	7	10	493.333	452	9.428									308	4	44	552	206.667	23.739
	142	7	11	493.333	442.667	9.333									309	5	1	458.667	393.333	NA
	143	7	12	489.333	432	11.392									310	5	2	469.333	389.333	11.392
	144	7	13	481.333	424	11.314									311	5	3	477.333	384	9.615
	145	7	16	473.333	421.333	8.433									312	5	4	485.333	373.333	13.333
	146	7	17	469.333	410.667	11.392									313	5	5	493.333	357.333	17.889
	147	7	18	464	401.333	10.75									314	5	6	497.333	336	21.705
	148	7	19	450.667	390.667	17.075									315	5	7	497.333	324	12
	149	7	20	433.333	382.667	19.09									316	5	8	494.667	304	20.177
															317	5	9	488	288	17.333
	Her12 OE - Embryo 9														318	5	10	488	266.667	21.333
	Track number	Track ID	Point ID	x [pixel]	y [pixel]	Distance to Point [pixel]									319	5	11	484	240	26.965
	1	1	1	404	372	NA									320	5	12	476	222.667	19.09
	2	1	2	404	360	12									321	5	13	465.333	208	18.135
	3	1	3	390.667	341.333	22.94									322	5	14	456	194.667	16.275
	4	1	4	378.667	324	21.082									323	5	15	445.333	180	18.135
	5	1	5	372	309.333	16.111									324	5	16	428	150.667	34.072
	6	1	8	370.667	286.667	22.706									325	5	17	397.333	133.333	35.226
	7	1	9	370.667	268	18.667									326	5	18	368	114.667	34.769
	8	1	10	362.667	256	14.422									327	5	19	325.333	101.333	44.701
	9	1	11	356	249.333	9.428									328	5	20	269.333	101.333	56
	10	1	12	353.333	245.333	4.807
	11	1	13	345.333	249.333	8.944									WT - Embryo 5
	12	1	14	342.667	250.667	2.981									Track number	Track ID	Point ID	x [pixel]	y [pixel]	Distance to Point [pixel]
	13	1	15	333.333	246.667	10.154									1	1	1	358.667	561.333	NA
	14	1	16	324	246.667	9.333									2	1	2	369.333	548	17.075
	15	1	17	316	260	15.549									3	1	3	380	536	16.055
	16	1	18	309.333	266.667	9.428									4	1	4	394.667	521.333	20.742
	17	1	19	304	278.667	13.132									5	1	5	409.333	508	19.821
	18	1	20	301.333	296	17.537									6	1	6	422.667	490.667	21.868
	19	1	21	298.667	310.667	14.907									7	1	7	440	468	28.535
	20	1	24	301.333	322.667	12.293									8	1	8	446.667	448	21.082
	21	1	25	316	316	16.111									9	1	9	456	429.333	20.87
	22	1	26	318.667	328	12.293									10	1	10	461.333	412	18.135
	23	1	27	318.667	340	12									11	1	11	472	392	22.667
	24	1	28	322.667	350.667	11.392									12	1	12	477.333	372	20.699
	25	1	29	330.667	357.333	10.414									13	1	13	481.333	345.333	26.965
	26	1	30	337.333	364	9.428									14	1	14	489.333	328	19.09
	27	1	37	345.333	374.667	13.333									15	1	15	497.333	305.333	24.037
	28	1	38	352	389.333	16.111									16	1	16	504	284	22.351
	29	1	39	361.333	402.667	16.275									17	1	17	510.667	266.667	18.571
	30	1	40	373.333	413.333	16.055									18	1	18	516	244	23.286
	31	1	41	386.667	420	14.907									19	1	19	514.667	224	20.044
	32	1	42	398.667	430.667	16.055									20	1	20	512	210.667	13.597
	33	1	43	418.667	440	22.071									21	1	21	510.667	196	14.727
	34	1	44	432	438.667	13.4									22	1	22	510.667	176	20
	35	1	45	448	433.333	16.865									23	1	23	512	156	20.044
	36	1	46	456	429.333	8.944									24	1	24	498.667	138.667	21.868
	37	1	47	466.667	426.667	10.995									25	1	25	490.667	122.667	17.889
	38	1	48	478.667	420	13.728									26	1	26	474.667	108	21.705
	39	1	49	493.333	409.333	18.135									27	1	27	453.333	92	26.667
	40	1	50	509.333	396	20.827									28	1	28	425.333	84	29.12
	41	1	51	526.667	380	23.589									29	1	29	384	85.333	41.355
	42	1	53	546.667	358.667	29.242									30	1	30	345.333	106.667	44.161
	43	1	54	560	325.333	35.901									31	1	31	324	118.667	24.477
	44	1	55	568	270.667	55.249									32	1	32	306.667	130.667	21.082
	45	1	56	566.667	217.333	53.35									33	1	33	292	140	17.385
	46	2	1	436	105.333	NA									34	1	34	285.333	156	17.333
	47	2	2	414.667	100	21.99									35	2	1	381.333	494.667	NA
	48	2	3	394.667	96	20.396									36	2	2	389.333	492	8.433
	49	2	4	376	101.333	19.414									37	2	3	398.667	486.667	10.75
	50	2	5	349.333	113.333	29.242									38	2	4	406.667	473.333	15.549
	51	2	6	324	129.333	29.963									39	2	5	412	461.333	13.132
	52	2	7	298.667	150.667	33.119									40	2	6	420	449.333	14.422
	53	3	1	293.333	225.333	NA									41	2	7	429.333	433.333	18.523
	54	3	2	277.333	214.667	19.23									42	2	8	434.667	412	21.99
	55	3	3	261.333	209.333	16.865									43	2	9	436	392	20.044
	56	3	4	233.333	212	28.127									44	2	10	441.333	370.667	21.99
	57	3	5	212	221.333	23.286									45	2	11	445.333	353.333	17.789
	58	3	6	198.667	232	17.075									46	2	12	454.667	338.667	17.385
	59	3	7	188	240	13.333									47	2	13	462.667	325.333	15.549
	60	3	8	177.333	252	16.055									48	2	14	470.667	304	22.784
	61	3	9	169.333	266.667	16.707									49	2	15	477.333	285.333	19.821
	62	3	10	158.667	277.333	15.085									50	2	16	481.333	264	21.705
	63	3	11	138.667	301.333	31.241									51	2	17	480	242.667	21.375
	64	3	12	124	324	26.998									52	2	18	477.333	216	26.8
	65	3	13	116	349.333	26.566									53	2	19	476	198.667	17.385
	66	3	14	121.333	378.667	29.814									54	2	20	473.333	184	14.907
	67	3	15	132	398.667	22.667									55	2	21	458.667	172	18.95
	68	3	16	145.333	421.333	26.297									56	2	22	440	166.667	19.414
	69	3	17	162.667	442.667	27.487									57	2	23	413.333	161.333	27.195
	70	3	18	173.333	460	20.352									58	2	24	401.333	161.333	12
	71	4	1	234.667	220	NA									59	2	25	389.333	161.333	12
	72	4	2	228	226.667	9.428									60	2	26	372	165.333	17.789
	73	4	3	220	237.333	13.333									61	2	27	353.333	166.667	18.714
	74	4	4	216	244	7.775									62	2	28	326.667	164	26.8
	75	4	5	209.333	258.667	16.111									63	2	29	304	165.333	22.706
	76	4	6	201.333	276	19.09									64	2	30	276	169.333	28.284
	77	4	7	192	294.667	20.87									65	2	31	250.667	176	26.196
	78	4	8	188	310.667	16.492									66	2	32	224	198.667	34.998
	79	4	9	180	328	19.09									67	2	33	201.333	230.667	39.215
	80	4	10	178.667	342.667	14.727									68	2	34	186.667	266.667	38.873
	81	4	11	180	354.667	12.074									69	2	35	186.667	292	25.333
	82	4	12	186.667	376	22.351									70	2	36	184	322.667	30.782
	83	4	16	204	406.667	35.226									71	2	37	184	346.667	24
	84	4	17	213.333	417.333	14.174									72	2	38	189.333	364	18.135
	85	4	18	222.667	426.667	13.199									73	2	39	192	381.333	17.537
	86	4	19	234.667	436	15.202									74	2	40	188	402.667	21.705
	87	4	20	244	448	15.202									75	2	41	189.333	425.333	22.706
	88	4	21	254.667	461.333	17.075									76	2	42	202.667	448	26.297
	89	4	24	264	470.667	13.199									77	2	43	221.333	457.333	20.87
	90	4	25	273.333	478.667	12.293									78	3	1	554.667	381.333	NA
	91	4	26	278.667	489.333	11.926									79	3	2	549.333	365.333	16.865
	92	4	27	285.333	500	12.579									80	3	3	545.333	350.667	15.202
	93	4	33	297.333	514.667	18.95									81	3	5	529.333	336	21.705
	94	4	34	300	520	5.963									82	3	6	514.667	321.333	20.742
	95	4	35	302.667	525.333	5.963									83	3	7	506.667	310.667	13.333
	96	4	36	309.333	530.667	8.537									84	3	8	485.333	294.667	26.667
	97	4	37	318.667	532	9.428									85	3	9	469.333	284	19.23
	98	4	38	332	533.333	13.4									86	3	10	458.667	276	13.333
	99	4	39	345.333	532	13.4									87	3	11	450.667	269.333	10.414
	100	4	40	364	525.333	19.821									88	3	12	440	264	11.926
	101	4	41	388	516	25.751									89	3	13	429.333	264	10.667
	102	4	42	410.667	500	27.745									90	3	14	412	260	17.789
	103	4	43	437.333	482.667	31.805									91	3	15	406.667	260	5.333
	104	4	44	457.333	461.333	29.242									92	3	16	390.667	257.333	16.221
	105	5	1	318.667	634.667	NA									93	3	17	378.667	256	12.074
	106	5	2	340	628	22.351									94	3	18	353.333	264	26.566
	107	5	3	356	617.333	19.23									95	3	19	330.667	281.333	28.535
	108	5	4	366.667	610.667	12.579									96	3	20	310.667	301.333	28.284
	109	5	5	368	604	6.799									97	3	21	301.333	324	24.513
	110	5	6	378.667	593.333	15.085									98	3	22	292	341.333	19.686
	111	5	9	389.333	572	23.851									99	3	23	281.333	364	25.051
	112	5	10	393.333	552	20.396									100	3	24	274.667	385.333	22.351
	113	5	11	409.333	520	35.777									101	3	25	273.333	409.333	24.037
	114	5	12	421.333	484	37.947									102	3	26	274.667	432	22.706
	115	5	13	430.667	457.333	28.253									103	3	27	285.333	448	19.23
	116	5	14	438.667	426.667	31.693									104	3	28	293.333	454.667	10.414
	117	5	16	449.333	388	40.111									105	3	29	297.333	461.333	7.775
	118	5	17	465.333	344	46.819									106	3	30	301.333	466.667	6.667
	119	5	23	468	306.667	37.428									107	3	31	310.667	469.333	9.707
	120	5	24	461.333	286.667	21.082									108	3	32	318.667	470.667	8.11
	121	5	25	454.667	270.667	17.333									109	3	33	330.667	462.667	14.422
	122	5	26	440	257.333	19.821									110	3	34	338.667	454.667	11.314
	123	5	27	429.333	245.333	16.055									111	3	35	350.667	448	13.728
	124	5	28	420	240	10.75									112	3	36	365.333	437.333	18.135
	125	5	29	413.333	238.667	6.799									113	3	37	377.333	426.667	16.055
	126	5	30	405.333	232	10.414									114	3	38	385.333	414.667	14.422
	127	5	31	398.667	226.667	8.537									115	3	43	386.667	400	14.727
	128	5	34	390.667	222.667	8.944									116	3	44	386.667	389.333	10.667
	129	5	35	378.667	214.667	14.422									117	3	45	385.333	376	13.4
	130	5	36	370.667	213.333	8.11									118	3	46	389.333	368	8.944
	131	5	37	358.667	216	12.293									119	3	47	394.667	358.667	10.75
	132	5	38	346.667	222.667	13.728									120	3	48	398.667	348	11.392
	133	5	39	337.333	228	10.75									121	3	49	405.333	336	13.728
	134	5	40	329.333	237.333	12.293									122	3	50	406.667	326.667	9.428
	135	5	43	322.667	244	9.428									123	3	51	410.667	310.667	16.492
	136	5	44	318.667	252	8.944									124	3	52	413.333	293.333	17.537
	137	5	45	317.333	260	8.11									125	3	54	412	270.667	22.706
	138	5	46	314.667	270.667	10.995									126	3	55	408	246.667	24.331
	139	5	47	313.333	278.667	8.11									127	3	56	404	228	19.09
	140	5	48	313.333	286.667	8									128	3	57	404	208	20
	141	5	49	313.333	293.333	6.667									129	3	58	396	196	14.422
	142	5	50	316	309.333	16.221									130	3	59	385.333	182.667	17.075
	143	5	51	317.333	326.667	17.385									131	3	60	360	166.667	29.963
	144	5	52	318.667	345.333	18.714									132	3	61	338.667	160	22.351
	145	5	53	324	361.333	16.865									133	3	62	324	153.333	16.111
	146	5	54	332	366.667	9.615									134	3	63	292	150.667	32.111
	147	5	60	345.333	374.667	15.549									135	3	64	274.667	150.667	17.333
	148	5	61	353.333	386.667	14.422									136	3	65	241.333	170.667	38.873
	149	5	62	357.333	398.667	12.649									137	3	66	214.667	208	45.879
	150	5	63	365.333	408	12.293									138	3	67	194.667	244	41.183
	151	5	64	372	420	13.728									139	3	68	186.667	273.333	30.405
	152	5	65	389.333	434.667	22.706									140	3	69	168	292	26.399
	153	5	69	402.667	448	18.856									141	3	70	148	322.667	36.612
	154	5	70	412	456	12.293									142	3	71	134.667	357.333	37.142
	155	5	71	417.333	458.667	5.963									143	3	72	132	413.333	56.063
	156	5	72	424	461.333	7.18									144	3	73	129.333	456	42.75
	157	5	73	429.333	466.667	7.542									145	4	1	368	544	NA
	158	5	74	445.333	468	16.055									146	4	2	378.667	529.333	18.135
	159	5	75	461.333	468	16									147	4	3	398.667	513.333	25.612
	160	5	76	473.333	466.667	12.074									148	4	4	417.333	494.667	26.399
	161	5	77	485.333	462.667	12.649									149	4	5	429.333	477.333	21.082
	162	5	78	496	461.333	10.75									150	4	6	444	458.667	23.739
	163	5	79	502.667	456	8.537									151	4	7	457.333	446.667	17.938
	164	5	80	506.667	454.667	4.216									152	4	8	468	428	21.499
	165	6	1	254.667	254.667	NA									153	4	9	474.667	406.667	22.351
	166	6	2	249.333	274.667	20.699									154	4	10	480	380	27.195
	167	6	3	245.333	292	17.789									155	4	14	481.333	361.333	18.714
	168	6	4	249.333	308	16.492									156	4	15	484	344	17.537
	169	6	5	248	324	16.055									157	4	16	486.667	326.667	17.537
	170	6	6	242.667	342.667	19.414									158	4	17	485.333	316	10.75
	171	6	7	249.333	358.667	17.333									159	4	18	492	293.333	23.627
	172	6	8	253.333	368	10.154									160	4	19	498.667	276	18.571
	173	6	9	260	377.333	11.47									161	4	20	500	262.667	13.4
	174	6	10	269.333	386.667	13.199									162	4	21	500	245.333	17.333
	175	6	11	276	394.667	10.414									163	4	22	496	228	17.789
	176	6	12	280	404	10.154									164	4	23	489.333	218.667	11.47
	177	6	13	285.333	413.333	10.75									165	4	24	484	204	15.606
	178	6	14	292	430.667	18.571									166	4	25	488	189.333	15.202
	179	6	15	301.333	449.333	20.87									167	4	26	489.333	180	9.428
	180	6	16	310.667	466.667	19.686									168	4	27	488	169.333	10.75
	181	6	17	322.667	484	21.082									169	4	28	481.333	164	8.537
	182	6	18	333.333	502.667	21.499									170	4	29	474.667	157.333	9.428
	183	6	19	349.333	514.667	20									171	4	30	468	153.333	7.775
	184	6	20	369.333	516	20.044									172	4	31	464	150.667	4.807
	185	6	21	385.333	520	16.492									173	4	32	456	144	10.414
	186	6	22	394.667	518.667	9.428									174	4	33	444	141.333	12.293
	187	6	23	408	514.667	13.92									175	4	34	426.667	144	17.537
	188	6	24	420	517.333	12.293									176	4	35	406.667	146.667	20.177
	189	6	25	434.667	521.333	15.202									177	4	36	380	153.333	27.487
	190	6	26	446.667	525.333	12.649									178	4	37	357.333	168	26.998
	191	6	27	464	525.333	17.333									179	4	38	324	185.333	37.571
	192	6	28	477.333	520	14.36									180	4	39	297.333	202.667	31.805
	193	6	29	489.333	513.333	13.728									181	4	40	266.667	230.667	41.526
	194	6	30	496	512	6.799									182	4	41	253.333	257.333	29.814
	195	6	31	505.333	508	10.154									183	4	42	240	285.333	31.013
	196	6	32	517.333	496	16.971									184	4	43	220	317.333	37.736
	197	6	33	528	482.667	17.075									185	4	44	209.333	345.333	29.963
	198	6	34	538.667	472	15.085									186	4	45	205.333	384	38.873
	199	6	35	548	457.333	17.385									187	4	46	209.333	410.667	26.965
	200	6	36	553.333	436	21.99									188	4	47	218.667	437.333	28.253
	201	7	1	486.667	136	NA									189	4	48	225.333	461.333	24.909
	202	7	2	478.667	144	11.314									190	4	49	233.333	477.333	17.889
	203	7	3	469.333	150.667	11.47									191	4	50	240	490.667	14.907
	204	7	4	458.667	161.333	15.085									192	4	51	250.667	500	14.174
	205	7	5	453.333	172	11.926									193	4	53	266.667	509.333	18.523
	206	7	6	446.667	180	10.414									194	5	1	525.333	213.333	NA
	207	7	7	441.333	184	6.667									195	5	2	520	193.333	20.699
	208	7	8	437.333	188	5.657									196	5	3	516	172	21.705
	209	7	12	434.667	206.667	18.856									197	5	4	514.667	152	20.044
	210	7	13	434.667	218.667	12									198	5	5	497.333	130.667	27.487
	211	7	14	430.667	230.667	12.649									199	5	6	485.333	121.333	15.202
	212	7	15	426.667	237.333	7.775									200	5	7	472	108	18.856
	213	7	16	424	245.333	8.433									201	5	8	450.667	96	24.477
	214	7	17	421.333	258.667	13.597									202	5	9	421.333	96	29.333
	215	7	18	422.667	261.333	2.981									203	5	10	388	97.333	33.36
	216	7	19	424	268	6.799									204	5	11	366.667	106.667	23.286
	217	7	23	430.667	274.667	9.428									205	5	15	340	118.667	29.242
	218	7	24	432	276	1.886									206	5	16	325.333	130.667	18.95
	219	7	25	436	281.333	6.667									207	5	17	312	142.667	17.938
	220	7	26	434.667	288	6.799									208	5	18	294.667	161.333	25.473
	221	7	27	432	290.667	3.771									209	5	19	284	173.333	16.055
	222	7	28	430.667	301.333	10.75									210	5	20	265.333	192	26.399
	223	7	29	429.333	305.333	4.216									211	5	21	245.333	212	28.284
	224	7	30	425.333	312	7.775									212	5	22	232	238.667	29.814
	225	7	31	425.333	314.667	2.667									213	6	1	549.333	445.333	NA
	226	7	32	424	320	5.497									214	6	2	549.333	421.333	24
	227	7	33	424	325.333	5.333									215	6	3	550.667	401.333	20.044
	228	7	34	420	328	4.807									216	6	4	554.667	382.667	19.09
	229	7	35	420	332	4									217	6	5	561.333	364	19.821
	230	7	36	414.667	336	6.667									218	6	6	565.333	349.333	15.202
	231	7	37	414.667	344	8									219	6	7	562.667	320	29.454
	232	7	38	412	352	8.433									220	6	8	554.667	308	14.422
	233	7	39	416	360	8.944									221	6	9	544	288	22.667
	234	7	40	418.667	366.667	7.18									222	7	1	506.667	198.667	NA
	235	7	41	418.667	376	9.333									223	7	8	500	185.333	14.907
	236	7	42	420	385.333	9.428									224	7	9	492	174.667	13.333
	237	7	43	420	393.333	8									225	7	10	478.667	161.333	18.856
	238	7	44	418.667	401.333	8.11									226	7	11	464	149.333	18.95
	239	7	45	420	408	6.799									227	7	12	444	138.667	22.667
	240	7	46	425.333	412	6.667									228	7	13	426.667	133.333	18.135
	241	7	47	426.667	414.667	2.981									229	7	14	408	129.333	19.09
	242	7	48	433.333	418.667	7.775									230	7	15	384	126.667	24.148
	243	7	49	446.667	420	13.4									231	7	16	353.333	126.667	30.667
	244	7	50	457.333	420	10.667									232	7	20	322.667	144	35.226
	245	7	51	466.667	418.667	9.428									233	7	21	296	168	35.876
	246	7	52	474.667	414.667	8.944									234	7	22	274.667	185.333	27.487
	247	7	53	488	409.333	14.36									235	7	23	249.333	212	36.782
	248	7	54	494.667	404	8.537									236	7	29	229.333	250.667	43.533
	249	7	55	505.333	397.333	12.579									237	7	30	218.667	281.333	32.469
	250	7	56	516	388	14.174									238	7	31	209.333	310.667	30.782
	251	7	57	522.667	382.667	8.537									239	7	32	208	345.333	34.692
	252	7	58	530.667	378.667	8.944									240	7	33	206.667	384	38.69
	253	7	61	537.333	368	12.579									241	8	1	256	622.667	NA
	254	7	62	548	360	13.333									242	8	2	264	628	9.615
	255	7	63	558.667	352	13.333									243	8	3	278.667	630.667	14.907
	256	7	65	574.667	332	25.612									244	8	4	296	637.333	18.571
	257	7	66	580	294.667	37.712									245	8	5	309.333	637.333	13.333
	258	7	67	569.333	248	47.87									246	8	6	318.667	634.667	9.707
	259	8	1	206.667	164	NA									247	8	7	328	630.667	10.154
	260	8	2	206.667	178.667	14.667									248	8	10	341.333	630.667	13.333
	261	8	3	205.333	194.667	16.055									249	8	11	352	621.333	14.174
	262	8	4	193.333	212	21.082									250	9	1	410.667	578.667	NA
	263	8	5	184	225.333	16.275									251	9	2	417.333	568	12.579
	264	8	6	170.667	245.333	24.037									252	9	3	428	561.333	12.579
	265	8	7	164	254.667	11.47									253	9	4	441.333	554.667	14.907
	266	8	8	144	277.333	30.229									254	9	5	449.333	548	10.414
	267	8	9	133.333	300	25.051									255	9	6	458.667	538.667	13.199
	268	8	10	128	314.667	15.606									256	9	7	473.333	524	20.742
	269	8	11	122.667	345.333	31.127									257	9	8	490.667	509.333	22.706
	270	8	12	132	380	35.901									258	9	9	501.333	497.333	16.055
	271	8	13	150.667	408	33.652									259	9	10	512	484	17.075
	272	8	14	160	425.333	19.686
	273	8	15	174.667	446.667	25.889									WT - Embryo 6
	274	8	16	185.333	465.333	21.499									Track number	Track ID	Point ID	x [pixel]	y [pixel]	Distance to Point [pixel]
	275	8	17	196	473.333	13.333									1	1	1	586.667	241.333	NA
	276	8	18	201.333	484	11.926									2	1	2	561.333	201.333	47.347
	277	8	19	206.667	493.333	10.75									3	1	3	528	181.333	38.873
	278	8	20	210.667	502.667	10.154									4	1	4	498.667	174.667	30.081
	279	8	21	217.333	510.667	10.414									5	1	5	482.667	173.333	16.055
	280	8	22	217.333	517.333	6.667									6	1	6	454.667	168	28.503
	281	8	23	216	525.333	8.11									7	1	7	429.333	162.667	25.889
	282	8	24	210.667	533.333	9.615									8	1	8	401.333	154.667	29.12
	283	8	25	208	541.333	8.433									9	1	9	378.667	152	22.823
	284	8	26	205.333	549.333	8.433									10	1	10	354.667	153.333	24.037
	285	9	1	424	325.333	NA									11	1	11	340	153.333	14.667
	286	9	2	432	317.333	11.314									12	1	12	320	157.333	20.396
	287	9	3	442.667	316	10.75									13	1	13	308	169.333	16.971
	288	9	4	454.667	314.667	12.074									14	1	14	293.333	184	20.742
	289	9	5	469.333	312	14.907									15	1	15	282.667	186.667	10.995
	290	9	6	482.667	305.333	14.907									16	1	16	273.333	200	16.275
	291	9	7	490.667	298.667	10.414									17	1	17	264	213.333	16.275
	292	9	8	493.333	293.333	5.963									18	1	18	261.333	226.667	13.597
	293	9	10	500	281.333	13.728									19	1	19	244	234.667	19.09
	294	9	11	517.333	268	21.868									20	1	20	233.333	244	14.174
	295	9	12	533.333	244	28.844									21	1	26	200	250.667	33.993
	296	9	13	541.333	229.333	16.707									22	1	27	177.333	249.333	22.706
	297	9	14	546.667	205.333	24.585									23	1	28	161.333	262.667	20.827
	298	10	1	300	337.333	NA									24	1	29	138.667	274.667	25.647
	299	10	2	302.667	337.333	2.667									25	1	30	133.333	293.333	19.414
	300	10	3	308	337.333	5.333									26	1	31	130.667	309.333	16.221
	301	10	4	316	334.667	8.433									27	1	32	136	328	19.414
	302	10	5	317.333	330.667	4.216									28	1	33	130.667	348	20.699
	303	10	6	321.333	329.333	4.216									29	1	34	133.333	365.333	17.537
	304	10	7	324	332	3.771									30	1	35	138.667	380	15.606
	305	10	8	330.667	337.333	8.537									31	1	36	158.667	402.667	30.229
	306	10	9	338.667	338.667	8.11									32	1	37	168	412	13.199
	307	10	10	346.667	340	8.11									33	1	38	170.667	426.667	14.907
	308	10	11	356	344	10.154									34	1	39	170.667	436	9.333
	309	10	12	364	350.667	10.414									35	1	40	185.333	444	16.707
	310	10	13	372	356	9.615									36	1	41	197.333	452	14.422
	311	10	14	382.667	361.333	11.926									37	1	42	204	460	10.414
	312	10	15	393.333	370.667	14.174									38	1	43	213.333	470.667	14.174
	313	10	16	402.667	374.667	10.154									39	1	44	224	480	14.174
	314	10	17	420	372	17.537									40	1	45	241.333	485.333	18.135
	315	10	18	440	368	20.396									41	1	46	250.667	488	9.707
	316	10	19	460	362.667	20.699									42	1	47	266.667	493.333	16.865
	317	10	20	478.667	353.333	20.87									43	1	48	277.333	500	12.579
	318	10	21	496	336	24.513									44	1	49	294.667	512	21.082
	319	10	22	510.667	316	24.801									45	1	50	302.667	520	11.314
	320	10	23	518.667	302.667	15.549									46	1	51	313.333	533.333	17.075
	321	10	24	536	269.333	37.571									47	1	52	330.667	546.667	21.868
	322	10	25	534.667	232	37.357									48	1	53	344	552	14.36
	323	10	26	533.333	210.667	21.375									49	1	54	361.333	548	17.789
	324	10	27	520	186.667	27.455									50	1	55	381.333	549.333	20.044
	325	11	1	250.667	169.333	NA									51	1	56	390.667	550.667	9.428
	326	11	2	213.333	198.667	47.479									52	1	57	405.333	549.333	14.727
	327	11	3	186.667	220	34.15									53	1	58	426.667	550.667	21.375
	328	11	4	174.667	237.333	21.082									54	1	59	437.333	548	10.995
	329	11	5	164	254.667	20.352									55	1	60	453.333	538.667	18.523
	330	11	6	164	274.667	20									56	1	61	472	529.333	20.87
	331	11	7	166.667	286.667	12.293									57	2	1	320	430.667	NA
	332	11	8	172	294.667	9.615									58	2	2	338.667	444	22.94
	333	11	9	169.333	302.667	8.433									59	2	3	352	452	15.549
	334	11	10	164	320	18.135									60	2	4	366.667	458.667	16.111
	335	11	11	165.333	332	12.074									61	2	5	378.667	468	15.202
	336	11	12	172	344	13.728									62	2	6	402.667	480	26.833
	337	11	13	177.333	372	28.503									63	2	7	420	481.333	17.385
	338	11	14	177.333	400	28									64	2	8	437.333	489.333	19.09
	339	11	15	189.333	425.333	28.032									65	2	9	460	493.333	23.017
	340	11	16	196	444	19.821									66	2	10	480	492	20.044
	341	11	17	198.667	465.333	21.499									67	2	11	501.333	484	22.784
	342	11	18	206.667	473.333	11.314									68	2	12	522.667	474.667	23.286
	343	11	19	212	478.667	7.542									69	2	13	537.333	464	18.135
	344	12	1	294.667	137.333	NA									70	3	1	504	132	NA
	345	12	2	261.333	150.667	35.901									71	3	2	453.333	120	52.068
	346	12	3	232	164	32.221									72	3	3	397.333	102.667	58.621
	347	12	4	201.333	178.667	33.993									73	3	4	346.667	86.667	53.133
	348	12	5	188	189.333	17.075									74	3	5	308	92	39.033
	349	12	6	182.667	197.333	9.615									75	3	6	286.667	113.333	30.17
	350	12	7	180	205.333	8.433									76	3	7	292	128	15.606
	351	12	8	174.667	218.667	14.36									77	3	8	292	146.667	18.667
	352	12	9	162.667	236	21.082									78	3	9	280	160	17.938
	353	12	10	156	246.667	12.579									79	4	1	252	121.333	NA
	354	12	11	148	281.333	35.578									80	4	2	217.333	150.667	45.412
	355	12	12	150.667	302.667	21.499									81	4	3	197.333	181.333	36.612
	356	12	13	157.333	324	22.351									82	4	4	184	209.333	31.013
	357	12	14	164	340	17.333									83	4	5	165.333	232	29.364
	358	12	15	168	353.333	13.92									84	4	6	144	234.667	21.499
	359	12	16	168	366.667	13.333									85	4	7	125.333	249.333	23.739
	360	12	17	180	386.667	23.324									86	4	8	117.333	274.667	26.566
	361	12	18	188	397.333	13.333									87	4	9	120	304	29.454
	362	12	19	200	417.333	23.324									88	4	10	128	320	17.889
	363	13	1	329.333	636	NA									89	4	11	126.667	329.333	9.428
	364	13	2	356	638.667	26.8									90	4	12	116	338.667	14.174
	365	13	3	380	638.667	24									91	4	13	110.667	350.667	13.132
	366	13	4	396	638.667	16									92	4	14	110.667	366.667	16
	367	13	5	410.667	638.667	14.667									93	4	15	117.333	380	14.907
	368	13	6	430.667	640	20.044									94	4	16	122.667	389.333	10.75
	369	13	7	446.667	628	20									95	4	17	126.667	406.667	17.789
	370	14	1	345.333	310.667	NA									96	4	18	137.333	418.667	16.055
	371	14	2	346.667	314.667	4.216									97	4	19	142.667	436	18.135
	372	14	3	348	314.667	1.333									98	4	20	150.667	454.667	20.309
	373	14	4	350.667	313.333	2.981									99	4	21	158.667	469.333	16.707
	374	14	5	352	314.667	1.886									100	4	22	165.333	481.333	13.728
	375	14	6	353.333	322.667	8.11									101	4	23	170.667	493.333	13.132
	376	14	7	357.333	332	10.154									102	4	24	176	504	11.926
	377	14	8	360	340	8.433									103	4	25	177.333	520	16.055
	378	14	9	365.333	345.333	7.542									104	4	26	182.667	532	13.132
	379	14	10	370.667	348	5.963									105	4	27	206.667	537.333	24.585
	380	14	11	376	350.667	5.963									106	4	28	228	541.333	21.705
	381	14	12	382.667	350.667	6.667									107	4	29	256	553.333	30.463
	382	14	13	392	354.667	10.154									108	4	30	277.333	564	23.851
	383	14	14	405.333	357.333	13.597									109	4	31	296	577.333	22.94
	384	14	15	426.667	353.333	21.705									110	4	32	313.333	589.333	21.082
	385	14	16	449.333	352	22.706									111	4	33	334.667	589.333	21.333
	386	14	17	472	344	24.037									112	4	34	362.667	585.333	28.284
	387	14	18	486.667	336	16.707									113	4	35	390.667	588	28.127
	388	14	19	501.333	330.667	15.606									114	4	36	414.667	584	24.331
	389	14	20	512	324	12.579									115	4	37	430.667	576	17.889
															116	4	38	450.667	562.667	24.037
	Her12 OE - Embryo 10														117	4	41	476	549.333	28.628
	Track number	Track ID	Point ID	x [pixel]	y [pixel]	Distance to Point [pixel]									118	4	42	496	530.667	27.358
	1	1	1	441.333	562.667	NA									119	4	43	513.333	506.667	29.605
	2	1	2	473.333	536	41.655									120	4	44	529.333	486.667	25.612
	3	1	3	489.333	513.333	27.745									121	4	45	548	466.667	27.358
	4	1	4	508	496	25.473									122	4	46	565.333	450.667	23.589
	5	1	5	522.667	488	16.707									123	4	47	581.333	430.667	25.612
	6	1	6	536	477.333	17.075									124	5	1	592	326.667	NA
	7	1	7	556	465.333	23.324									125	5	2	584	305.333	22.784
	8	1	8	582.667	433.333	41.655									126	5	3	576	286.667	20.309
	9	1	9	606.667	390.667	48.953									127	5	4	556	262.667	31.241
	10	1	10	594.667	350.667	41.761									128	5	5	533.333	244	29.364
	11	1	11	582.667	328	25.647									129	5	6	510.667	222.667	31.127
	12	1	12	562.667	286.667	45.918									130	5	7	485.333	192	39.777
	13	1	13	545.333	253.333	37.571									131	5	8	461.333	169.333	33.012
	14	1	14	532	216	39.643									132	5	9	429.333	153.333	35.777
	15	1	15	509.333	189.333	34.998									133	5	10	409.333	141.333	23.324
	16	1	16	492	169.333	26.466									134	5	11	389.333	134.667	21.082
	17	1	17	489.333	154.667	14.907									135	5	12	365.333	130.667	24.331
	18	1	18	500	160	11.926									136	5	13	342.667	128	22.823
	19	1	19	513.333	164	13.92									137	5	14	320	126.667	22.706
	20	2	1	426.667	132	NA									138	5	15	282.667	138.667	39.215
	21	2	2	406.667	122.667	22.071									139	5	16	273.333	148	13.199
	22	2	3	380	110.667	29.242									140	5	17	240	156	34.28
	23	2	4	362.667	98.667	21.082									141	5	18	218.667	158.667	21.499
	24	2	5	346.667	98.667	16									142	5	19	185.333	168	34.615
	25	2	6	336	105.333	12.579									143	5	20	181.333	184	16.492
	26	2	7	330.667	134.667	29.814									144	5	21	162.667	202.667	26.399
	27	2	8	294.667	160	44.02									145	5	22	145.333	230.667	32.931
	28	2	9	261.333	176	36.974									146	5	23	122.667	236	23.286
	29	2	10	244	192	23.589									147	5	24	112	246.667	15.085
	30	2	11	229.333	205.333	19.821									148	5	25	110.667	260	13.4
	31	2	12	222.667	214.667	11.47									149	5	26	100	282.667	25.051
	32	2	16	225.333	222.667	8.433									150	5	27	114.667	304	25.889
	33	2	17	228	224	2.981									151	5	28	120	318.667	15.606
	34	2	18	229.333	228	4.216									152	5	29	98.667	322.667	21.705
	35	2	19	233.333	233.333	6.667									153	5	30	90.667	336	15.549
	36	2	20	234.667	236	2.981									154	5	31	77.333	354.667	22.94
	37	2	21	232	238.667	3.771									155	5	32	70.667	373.333	19.821
	38	2	22	232	248	9.333									156	5	33	68	398.667	25.473
	39	2	23	241.333	245.333	9.707									157	5	34	76	422.667	25.298
	40	2	24	248	249.333	7.775									158	5	35	84	438.667	17.889
	41	2	25	244	254.667	6.667									159	5	36	92	458.667	21.541
	42	2	26	249.333	257.333	5.963									160	5	37	90.667	480	21.375
	43	2	27	252	265.333	8.433									161	5	42	90.667	489.333	9.333
	44	2	28	250.667	269.333	4.216									162	5	43	94.667	490.667	4.216
	45	2	29	254.667	269.333	4									163	5	44	98.667	496	6.667
	46	2	30	260	270.667	5.497									164	5	45	108	498.667	9.707
	47	2	31	260	276	5.333									165	5	46	118.667	497.333	10.75
	48	2	32	264	280	5.657									166	5	47	124	496	5.497
	49	2	33	269.333	284	6.667									167	5	48	132	498.667	8.433
	50	2	34	273.333	293.333	10.154									168	5	49	145.333	486.667	17.938
	51	2	35	273.333	304	10.667									169	5	50	153.333	474.667	14.422
	52	2	36	278.667	313.333	10.75									170	5	51	172	460	23.739
	53	2	37	285.333	324	12.579									171	5	52	184	453.333	13.728
	54	2	38	292	332	10.414									172	5	53	201.333	454.667	17.385
	55	2	39	300	336	8.944									173	5	54	217.333	460	16.865
	56	2	40	308	345.333	12.293									174	5	55	230.667	465.333	14.36
	57	2	43	313.333	354.667	10.75									175	5	56	244	468	13.597
	58	2	44	308	350.667	6.667									176	5	57	258.667	477.333	17.385
	59	2	45	301.333	350.667	6.667									177	5	58	265.333	484	9.428
	60	2	46	297.333	348	4.807									178	5	59	276	490.667	12.579
	61	2	47	297.333	354.667	6.667									179	5	60	292	494.667	16.492
	62	2	48	293.333	356	4.216									180	5	61	304	496	12.074
	63	2	49	301.333	361.333	9.615									181	5	62	310.667	490.667	8.537
	64	2	50	301.333	370.667	9.333									182	5	63	320	490.667	9.333
	65	2	51	302.667	377.333	6.799									183	5	64	326.667	488	7.18
	66	2	52	297.333	385.333	9.615									184	5	65	337.333	496	13.333
	67	2	53	302.667	390.667	7.542									185	5	66	346.667	502.667	11.47
	68	2	54	302.667	400	9.333									186	5	67	350.667	512	10.154
	69	2	55	301.333	409.333	9.428									187	5	68	356	518.667	8.537
	70	2	56	305.333	416	7.775									188	5	69	369.333	517.333	13.4
	71	2	60	310.667	432	16.865									189	5	70	374.667	509.333	9.615
	72	2	61	314.667	438.667	7.775									190	5	71	381.333	502.667	9.428
	73	2	62	317.333	442.667	4.807									191	5	72	390.667	494.667	12.293
	74	2	63	320	446.667	4.807									192	5	73	400	489.333	10.75
	75	2	64	324	446.667	4									193	5	74	405.333	484	7.542
	76	2	65	329.333	449.333	5.963									194	5	75	412	478.667	8.537
	77	2	66	333.333	460	11.392									195	5	76	417.333	474.667	6.667
	78	2	67	338.667	462.667	5.963									196	5	77	428	465.333	14.174
	79	2	68	346.667	472	12.293									197	5	78	437.333	458.667	11.47
	80	2	69	350.667	478.667	7.775									198	5	79	448	449.333	14.174
	81	2	70	356	485.333	8.537									199	5	80	457.333	441.333	12.293
	82	2	71	361.333	489.333	6.667									200	5	81	465.333	430.667	13.333
	83	2	72	370.667	498.667	13.199									201	5	82	477.333	422.667	14.422
	84	2	73	381.333	505.333	12.579									202	5	83	494.667	412	20.352
	85	2	74	392	505.333	10.667									203	5	87	505.333	396	19.23
	86	2	75	402.667	504	10.75									204	5	88	518.667	384	17.938
	87	2	76	414.667	497.333	13.728									205	5	89	532	369.333	19.821
	88	2	77	433.333	492	19.414									206	5	90	540	356	15.549
	89	2	78	448	488	15.202									207	5	91	542.667	341.333	14.907
	90	2	79	461.333	482.667	14.36									208	5	92	549.333	326.667	16.111
	91	2	80	481.333	472	22.667									209	5	93	548	300	26.7
	92	2	81	501.333	464	21.541									210	5	94	546.667	276	24.037
	93	2	82	524	445.333	29.364									211	5	95	540	261.333	16.111
	94	2	83	537.333	432	18.856									212	5	96	532	248	15.549
	95	2	84	560	408	33.012									213	5	97	521.333	236	16.055
	96	2	85	581.333	385.333	31.127									214	5	98	504	224	21.082
	97	2	86	585.333	348	37.547									215	5	99	482.667	216	22.784
	98	2	87	584	314.667	33.36									216	5	100	454.667	204	30.463
	99	2	88	568	270.667	46.819									217	5	101	421.333	197.333	33.993
	100	3	1	292	106.667	NA									218	5	102	393.333	196	28.032
	101	3	2	296	116	10.154									219	5	103	373.333	204	21.541
	102	3	3	306.667	125.333	14.174									220	5	104	353.333	208	20.396
	103	3	4	310.667	137.333	12.649									221	5	105	332	218.667	23.851
	104	3	5	329.333	148	21.499									222	5	106	329.333	226.667	8.433
	105	3	6	338.667	162.667	17.385									223	5	107	316	237.333	17.075
	106	3	7	313.333	182.667	32.277									224	5	108	310.667	244	8.537
	107	3	8	293.333	204	29.242									225	5	109	297.333	249.333	14.36
	108	3	9	272	216	24.477									226	5	110	266.667	260	32.469
	109	3	10	260	228	16.971									227	5	111	245.333	266.667	22.351
	110	3	11	246.667	232	13.92									228	5	112	230.667	273.333	16.111
	111	3	12	229.333	240	19.09									229	5	113	236	284	11.926
	112	3	13	217.333	245.333	13.132									230	5	114	236	292	8
	113	3	14	205.333	256	16.055									231	5	115	229.333	298.667	9.428
	114	3	15	200	266.667	11.926									232	5	116	230.667	305.333	6.799
	115	3	16	185.333	282.667	21.705									233	5	117	230.667	310.667	5.333
	116	3	17	174.667	293.333	15.085									234	5	118	225.333	316	7.542
	117	3	18	160	306.667	19.821									235	6	1	566.667	220	NA
	118	3	19	150.667	321.333	17.385									236	6	2	550.667	205.333	21.705
	119	3	20	141.333	326.667	10.75									237	6	3	528	194.667	25.051
	120	3	21	136	336	10.75									238	6	4	498.667	181.333	32.221
	121	3	22	137.333	344	8.11									239	6	5	482.667	173.333	17.889
	122	3	23	141.333	349.333	6.667									240	6	6	458.667	166.667	24.909
	123	3	24	148	352	7.18									241	6	7	436	164	22.823
	124	4	1	588	324	NA									242	6	8	417.333	161.333	18.856
	125	4	2	572	317.333	17.333									243	6	9	405.333	156	13.132
	126	4	3	562.667	310.667	11.47									244	6	10	362.667	158.667	42.75
	127	4	4	542.667	297.333	24.037									245	6	11	342.667	160	20.044
	128	4	17	505.333	297.333	37.333									246	6	12	298.667	172	45.607
	129	4	18	488	294.667	17.537									247	6	13	284	181.333	17.385
	130	4	19	477.333	289.333	11.926									248	6	14	269.333	184	14.907
	131	4	20	468	274.667	17.385									249	6	15	249.333	192	21.541
	132	4	21	456	266.667	14.422									250	6	16	229.333	209.333	26.466
	133	4	22	438.667	268	17.385									251	6	17	214.667	216	16.111
	134	4	23	425.333	268	13.333									252	6	18	196	225.333	20.87
	135	4	24	410.667	270.667	14.907									253	6	19	176	246.667	29.242
	136	4	25	401.333	276	10.75									254	6	20	178.667	257.333	10.995
	137	4	26	389.333	280	12.649									255	6	21	157.333	270.667	25.157
	138	4	27	384	282.667	5.963									256	6	22	149.333	280	12.293
	139	4	28	374.667	292	13.199									257	6	23	138.667	292	16.055
	140	5	1	382.667	261.333	NA									258	6	24	140	308	16.055
	141	5	2	381.333	265.333	4.216									259	6	25	138.667	322.667	14.727
	142	5	3	382.667	270.667	5.497									260	6	26	125.333	340	21.868
	143	5	4	381.333	276	5.497									261	6	27	124	352	12.074
	144	5	5	374.667	281.333	8.537									262	6	28	118.667	364	13.132
	145	5	6	373.333	285.333	4.216									263	6	29	117.333	376	12.074
	146	5	7	374.667	288	2.981									264	6	30	128	390.667	18.135
	147	5	8	372	296	8.433									265	6	31	133.333	404	14.36
	148	5	9	368	298.667	4.807									266	6	32	142.667	417.333	16.275
	149	5	10	358.667	301.333	9.707									267	6	33	154.667	432	18.95
	150	5	11	350.667	305.333	8.944									268	6	34	160	440	9.615
	151	5	12	345.333	308	5.963									269	6	35	169.333	449.333	13.199
	152	5	13	341.333	310.667	4.807									270	6	36	174.667	468	19.414
	153	5	14	332	320	13.199									271	6	37	182.667	477.333	12.293
	154	5	15	320	330.667	16.055									272	6	42	192	490.667	16.275
	155	5	16	317.333	340	9.707									273	6	43	205.333	500	16.275
	156	5	17	308	348	12.293									274	6	44	218.667	506.667	14.907
	157	5	18	285.333	361.333	26.297									275	6	45	230.667	514.667	14.422
	158	5	19	269.333	374.667	20.827									276	6	46	241.333	517.333	10.995
	159	5	20	253.333	382.667	17.889									277	6	47	261.333	533.333	25.612
	160	5	21	246.667	386.667	7.775									278	6	48	274.667	546.667	18.856
	161	5	22	233.333	394.667	15.549									279	6	49	297.333	566.667	30.229
	162	5	23	225.333	400	9.615									280	6	50	312	577.333	18.135
	163	5	24	220	405.333	7.542									281	6	51	328	585.333	17.889
	164	5	25	216	413.333	8.944									282	6	52	348	597.333	23.324
	165	5	26	209.333	422.667	11.47									283	6	53	370.667	597.333	22.667
	166	5	27	201.333	428	9.615									284	7	1	477.333	574.667	NA
	167	5	28	189.333	433.333	13.132									285	7	2	482.667	558.667	16.865
	168	5	29	181.333	437.333	8.944									286	7	3	486.667	549.333	10.154
	169	5	30	181.333	442.667	5.333									287	7	4	501.333	542.667	16.111
	170	5	31	188	450.667	10.414									288	7	5	518.667	533.333	19.686
	171	5	34	208	466.667	25.612									289	7	6	533.333	524	17.385
	172	5	35	206.667	477.333	10.75									290	8	1	96	401.333	NA
[truncated: 717 more rows]

## Sheet: E
	AR	Asymetric Right
	AL	Asymetric Left
	S	Symetric
	WT - Control		Her12 OE
	Embryo	dand5 pattern	Embryo	dand5 pattern
	1	AR	1	S
	2	AR	2	S
	3	AR	3	AR
	4	AR	4	AR
	5	AR	5	AR
	6	AR	6	AR
	7	AR	7	S
	8	AR	8	S
	9	AR	9	AR
	10	AR	10	S
			11	AR
			12	AR
		WT - Control	Her12 OE
	AR	10	7
	AL	0	0
	S	0	5
	TOTAL	10	12
	%AR	100	58.3333
	%AL	0	0
	%S	0	41.6667
	Fisher's Exact Test for Count Data (R)
		WT vs Her12 OE
	p value	0.03964

## Sheet: F
			WT - Control (embryo number)	Her12 OE (embryo number)
			Heart Situs
		Left Heart	100	52
		Right Heart	0	3
		Central Heart	0	17
		Cardia bifida	0	10
		TOTAL	100	82
		% Left Heart	100	63.4146
		% Right Heart	0	3.65854
		% Central Heart	0	20.7317
		% Cardia bifida	0	12.1951
			Gut Situs
	Left Heart	Left Liver	99	44
		Right Liver	0	0
		Central Liver	0	4
	Right Heart	Left Liver	0	1
		Right Liver	0	0
		Central Liver	0	2
	Central Heart	Left Liver	0	7
		Right Liver	0	0
		Central Liver	0	7
	Cardia bifida	Left Liver	0	2
		Right Liver	0	0
		Central Liver	0	8
		TOTAL	99	75
		% Left Liver	100	72
		% Right Liver	0	0
		% Central Liver	0	28
			Organ Situs
		Situs solitus	99	44
		Situs inversus	0	0
		Heterotaxia	0	31
		TOTAL	99	75
		% Situs solitus	100	58.6667
		% Situs inversus	0	0
		% Heterotaxia	0	41.3333
		Fisher's Exact Test for Count Data (R)
			WT vs Her12 OE
		p value	5.598e-14

## Sheet: G
		Cilialength (µm)			Cilialength (µm)
	AB1	6.6454		Her12 OE 1	7.5526
		6.5204			6.9552
		7.2386			3.9868
		9.1604			6.8265
		6.9333			5.7784
		5.0617			6.8929
		5.865			3.665
		5.8188			4.5102
		6.5805			4.4113
		5.7769			6.9316
		5.9223			3.8725
		6.7049			4.7103
		8.8188			7.7975
		6.771			4.4186
		6.6123			5.4905
		4.8201			5.5763
		5.9373			5.4016
		6.929			5.4519
		10.1273			4.9894
		7.363		Her12 OE 2	8.3418
		7.1852			5.0636
		7.0683			6.0583
		6.4708			8.1389
	AB2	7.674			7.6333
		8.1324			6.7922
		6.0819			5.4063
		6.2466			7.3472
		4.8858			7.677
		6.4942			6.5207
		6.5793			11.1521
		7.4746			11.1436
		6.2417			5.5389
		4.702			5.5911
		4.4042			6.0053
		5.5306			6.1789
		6.4918			6.4894
		7.4254			6.1696
		5.0714			5.677
		10.659			8.1864
	AB3	5.6552			6.6991
		5.5858			7.8626
		6.4107			9.0576
		5.467			5.9376
		4.6103			7.0028
		6.277			7.2193
		7.1796			5.6395
		6.1246			8.3217
		4.9955			11.9908
		6.545			5.9485
		7.9626			8.6682
		5.3921			6.3178
		4.288		Her12 OE 3	5.0396
		8.5548			5.3686
		5.6963			5.3611
		4.1537			6.4396
		4.8001			6.3107
		5.2055			3.6441
		5.5271			5.3595
		4.5733			4.8391
		5.4433			5.7884
		5.0624			5.4064
		7.0397			5.6038
	AB4	7.7731			5.1842
		6.0972			5.2406
		4.1281			4.2778
		7.1978			3.7437
		10.4677			4.6142
		5.6974		Her12 OE 4	8.6552
		5.1345			8.1871
		4.3594			7.0574
		3.2798			7.2432
		6.5312			6.0034
		5.6761			7.6712
		6.0329			7.191
		5.6907			5.8242
		5.5935			6.1934
		6.1563			6.0062
		4.7641			6.0289
		6.0291			5.9913
		4.7407			8.2528
		6.2178			6.232
		6.014		Her12 OE 5	7.8104
		5.6195			5.9986
		4.7653			8.1148
		5.1126			5.0441
	AB5	7.154			5.5779
		6.479			4.424
		8.0582			4.9755
		5.1228		Her12 OE 6	6.6791
		6.201			7.1776
		6.5577			7.74
		9.5776			7.9811
		8.2247			6.0315
		5.912			7.7928
		5.6548			7.7527
		7.876			5.4924
		5.8772			4.9581
		6.6947			5.8553
		7.0265			4.9536
		4.51			6.3607
		7.3376			7.2516
		6.0381			7.3575
	AB6	6.1101			6.5903
		6.3499			6.0673
		7.0084			5.2261
		6.5729			8.0232
		6.0746			4.6215
		6.5729		Her12 OE 7	6.7046
		6.3809			4.1133
		6.3726			5.9894
		5.9196			7.2844
		5.323			6.4849
		5.8305			7.4665
		6.0435			6.3857
		5.0467			6.2848
		4.7833			5.8992
		6.2895			7.2334
		4.8246			6.2567
	AB7	5.3932			5.5096
		6.2446			8.4616
		5.2499			4.8749
		5.7444			9.6154
		6.5708			5.5381
		7.5023			9.4205
		7.2163			9.2605
		5.5121			6.4064
		4.82			8.4084
		5.7589			6.9431
		5.8777			7.6939
		3.8902			4.789
		5.5293			6.3042
		4.639			5.1254
		5.6483			5.4766
		6.1411			8.0307
		4.9898			5.9055
		5.2989			6.2747
		5.2615			5.2801
		4.0614			6.9579

## Sheet: H, I
	KV her12 OE				total		KV WT				total
absolute values	anterior M	Anterior Im	Posterior M	Posterior Im			anterior M	Anterior Im	Posterior M	Posterior Im
	18	21	11	11	61		7	2	7	2	18
	19	9	14	6	48		14	6	1	5	26
	16	5	9	1	31		11	5	10	6	32
	7	7	10	4	28		18	5	8	4	35
	14	8	2	1	25		15	3	9	3	30
	7	2	6	1	16						0
	12	5	6	4	27						0
	10	4	5	0	19		16	2	5	2	25
average	12.875	7.625	7.875	3.5	31.875	average	13.5	3.83333	6.66667	3.66667	27.6667
stdev	4.67325	5.85388	3.83359	3.6645		stdev	3.937	1.7224	3.26599	1.63299
	KV her12 OE				total		KV WT				total
Normalized	29.5082	34.4262	18.0328	18.0328	100		38.8889	11.1111	38.8889	11.1111	100
	39.5833	18.75	29.1667	12.5	100		53.8462	23.0769	3.84615	19.2308	100
	51.6129	16.129	29.0323	3.22581	100		34.375	15.625	31.25	18.75	100
	25	25	35.7143	14.2857	100		51.4286	14.2857	22.8571	11.4286	100
	56	32	8	4	100		50	10	30	10	100
	43.75	12.5	37.5	6.25	100						0
	44.4444	18.5185	22.2222	14.8148	100						0
	52.6316	21.0526	26.3158	0	100		64	8	20	8	100
average %	40.3922	23.9216	24.7059	10.9804	100		48.7952	13.8554	24.0964	13.253	100
