# Supplementary material for: Notch/Her12 signalling modulates, motile/immotile cilia ratio downstream of Foxj1a in zebrafish left-right organizer
Source: eLife. 2017 Sep 6;6:e25165. doi: 10.7554/eLife.25165 (PMC5608511; doi:10.7554/eLife.25165)
Supplement: Supplementary file 1. — Excel file that contains Table S1a - List of 706 genes with significantly altered transcription. This list contains 706 genes with a fold change in transcription higher than 2, in the DFCs from dld−/− mutant zebrafish embryos. Table S1b – List of motility associated genes from the Table S1a that have been associated with cilia in the different model organisms. Analysis performed with Cildb v2. Table S1c – List of primers sequences used for genotyping dld−/− mutant zebrafish embryos and for qPCR validations. [file elife-25165-supp1.xlsx]

## Sheet: Table S1a
Table S1a - List of 706 genes with significantly altered transcription.
This list contains 706 genes with a fold change in transcription higher than 2, in the DFCs from dld-/- mutant zebrafish embryos.
ZV10 Ensembl gene ID	Regulation	Fold Change	p-value
ENSDARG00000074675	down	2.1897	1.36539e-07
ENSDARG00000023174	down	6.80998	9.20092e-06
ENSDARG00000021287	down	3.47728	1.20764e-05
ENSDARG00000096665	down	3.36143	0.000365502
ENSDARG00000037292	down	2.63713	0.0004
ENSDARG00000045064	down	125.835	0.0005
ENSDARG00000002549	down	4.84672	0.000581826
ENSDARG00000100614	down	6.30984	0.0006
ENSDARG00000045834	down	20.245	0.000625771
ENSDARG00000088831	down	7.65974	0.0007
ENSDARG00000027734	down	4.36123	0.000819018
ENSDARG00000091293	down	14.7995	0.0009
ENSDARG00000052827	down	2.87209	0.00101923
ENSDARG00000040039	down	2.14582	0.00103658
ENSDARG00000034423	down	8.01369	0.00108096
ENSDARG00000027065	down	3.60708	0.0011
ENSDARG00000044685	down	5.22332	0.0011
ENSDARG00000043661	down	3.43508	0.00122235
ENSDARG00000093875	down	4.35238	0.00133704
ENSDARG00000077180	down	7.7677	0.0014
ENSDARG00000029296	down	3.6366	0.00140123
ENSDARG00000013802	down	3.19447	0.00145767
ENSDARG00000068478	down	2.67358	0.00162897
ENSDARG00000015164	down	2.35039	0.00163704
ENSDARG00000091972	down	8.83867	0.00194944
ENSDARG00000062101	down	8.65987	0.00196566
ENSDARG00000037002	down	6.61543	0.002
ENSDARG00000092998	down	2.67701	0.00232075
ENSDARG00000041572	down	2.03468	0.00252827
ENSDARG00000095340	down	2.79346	0.00277436
ENSDARG00000041691	down	5.68283	0.0028
ENSDARG00000099329	down	3.7783	0.00282687
ENSDARG00000053383	down	4.37763	0.00286008
ENSDARG00000096787	down	5.85329	0.00310131
ENSDARG00000095142	down	2.19291	0.00310491
ENSDARG00000021938	down	3.90741	0.00356854
ENSDARG00000010710	down	2.15835	0.00389546
ENSDARG00000104108	down	8.0151	0.0039
ENSDARG00000038270	down	2.59469	0.00393186
ENSDARG00000026655	down	2.47393	0.0039689
ENSDARG00000021564	down	4.25511	0.00403898
ENSDARG00000060705	down	2.91398	0.00414023
ENSDARG00000079412	down	2.83408	0.00422465
ENSDARG00000054324	down	11.3917	0.00483977
ENSDARG00000041550	down	3.69189	0.0048456
ENSDARG00000079257	down	2.46191	0.00487688
ENSDARG00000037012	down	3.5157	0.0050602
ENSDARG00000059816	down	2.09094	0.00518086
ENSDARG00000015731	down	2.78266	0.00540177
ENSDARG00000061215	down	3.64727	0.00552344
ENSDARG00000028275	down	4.12655	0.00586067
ENSDARG00000028163	down	6.63971	0.00613527
ENSDARG00000030786	down	2.38798	0.00636648
ENSDARG00000094725	down	2.76456	0.00639008
ENSDARG00000099776	down	2.51737	0.0065582
ENSDARG00000069672	down	2.33958	0.00661202
ENSDARG00000058108	down	6.37388	0.0067
ENSDARG00000037042	down	3.02794	0.0072
ENSDARG00000053973	down	5.81486	0.0072
ENSDARG00000053124	down	10.7665	0.00721454
ENSDARG00000039899	down	2.14778	0.00738792
ENSDARG00000044574	down	3.33101	0.00744705
ENSDARG00000021345	down	4.16766	0.00758693
ENSDARG00000004979	down	3.57602	0.00774422
ENSDARG00000077461	down	3.88514	0.00799217
ENSDARG00000001721	down	4.17699	0.0081
ENSDARG00000092384	down	2.76224	0.00820063
ENSDARG00000070337	down	3.75994	0.00833464
ENSDARG00000078366	down	5.26713	0.00842716
ENSDARG00000019235	down	2.4606	0.0085
ENSDARG00000071833	down	2.6524	0.00856092
ENSDARG00000099425	down	4.64401	0.00862606
ENSDARG00000100095	down	5.67768	0.00888787
ENSDARG00000045768	down	2.14867	0.008937
ENSDARG00000061688	down	3.67947	0.0091
ENSDARG00000041490	down	30.5868	0.00959319
ENSDARG00000059978	down	8.7016	0.00970076
ENSDARG00000032963	down	4.10148	0.00983761
ENSDARG00000099637	down	3.39461	0.00996189
ENSDARG00000008637	down	8.19075	0.0101287
ENSDARG00000097055	down	2.21265	0.0101421
ENSDARG00000054272	down	10.6467	0.0102087
ENSDARG00000011701	down	6.02647	0.0105
ENSDARG00000042544	down	6.65567	0.0106019
ENSDARG00000095347	down	2.25864	0.0106666
ENSDARG00000037309	down	2.1861	0.0107108
ENSDARG00000008575	down	2.11155	0.0108604
ENSDARG00000102235	down	5.97291	0.0109983
ENSDARG00000099805	down	2.16058	0.0110363
ENSDARG00000031506	down	3.34134	0.0110564
ENSDARG00000025826	down	3.24116	0.0113109
ENSDARG00000028943	down	2.55659	0.0113646
ENSDARG00000028148	down	2.29661	0.01138
ENSDARG00000103755	down	2.75373	0.0119414
ENSDARG00000014180	down	2.82341	0.012172
ENSDARG00000092345	down	2.37864	0.0122378
ENSDARG00000069009	down	3.59779	0.0122788
ENSDARG00000058799	down	3.74753	0.0123762
ENSDARG00000087780	down	2.88394	0.0124277
ENSDARG00000035549	down	4.86274	0.0125763
ENSDARG00000040159	down	2.10879	0.0127899
ENSDARG00000017466	down	5.27628	0.013
ENSDARG00000041140	down	3.87495	0.0133652
ENSDARG00000102829	down	10.3085	0.0134
ENSDARG00000013335	down	7.14605	0.0137844
ENSDARG00000095927	down	4.6054	0.0139079
ENSDARG00000098240	down	2.89967	0.0145197
ENSDARG00000036239	down	2.86792	0.0146257
ENSDARG00000099995	down	2.78964	0.0146826
ENSDARG00000019579	down	4.78772	0.0147903
ENSDARG00000074635	down	3.57811	0.015
ENSDARG00000055798	down	4.91969	0.0152428
ENSDARG00000086614	down	2.49924	0.0152627
ENSDARG00000022176	down	13.7843	0.0153392
ENSDARG00000021787	down	4.32543	0.0155
ENSDARG00000003216	down	8.58231	0.0155846
ENSDARG00000068587	down	2.77719	0.0158529
ENSDARG00000015662	down	34.3271	0.0159
ENSDARG00000071065	down	2.78577	0.0160201
ENSDARG00000059707	down	2.38285	0.0161156
ENSDARG00000100311	down	4.29471	0.0161408
ENSDARG00000079305	down	2.77781	0.0167
ENSDARG00000093494	down	4.53658	0.0167
ENSDARG00000020219	down	2.94566	0.016939
ENSDARG00000094120	down	4.94613	0.0171706
ENSDARG00000029356	down	2.50454	0.0174403
ENSDARG00000105142	down	2.04568	0.0176779
ENSDARG00000037813	down	2.17794	0.0178942
ENSDARG00000056664	down	3.75994	0.0179503
ENSDARG00000001470	down	3.31235	0.0179665
ENSDARG00000055565	down	3.05237	0.0180346
ENSDARG00000020364	down	13.2895	0.0182073
ENSDARG00000098898	down	6.74728	0.0185831
ENSDARG00000098890	down	2.62405	0.0186921
ENSDARG00000070623	down	2.21637	0.0187679
ENSDARG00000058206	down	4.3332	0.0188157
ENSDARG00000043536	down	2.65772	0.0192125
ENSDARG00000102356	down	3.17386	0.0195827
ENSDARG00000018971	down	2.73808	0.020148
ENSDARG00000058048	down	9.31178	0.020223
ENSDARG00000102153	down	2.54796	0.0208
ENSDARG00000070844	down	2.08937	0.0208819
ENSDARG00000102176	down	3.45673	0.0210454
ENSDARG00000035677	down	4.40418	0.0214378
ENSDARG00000091131	down	2.17873	0.021493
ENSDARG00000098802	down	2.0976	0.021558
ENSDARG00000004130	down	2.05883	0.0217931
ENSDARG00000098171	down	3.74064	0.0218315
ENSDARG00000014527	down	3.48484	0.0220842
ENSDARG00000100159	down	3.08065	0.0225172
ENSDARG00000026726	down	24.8089	0.0228
ENSDARG00000015922	down	2.56668	0.022949
ENSDARG00000079382	down	2.07333	0.0236214
ENSDARG00000040362	down	2.33048	0.0237741
ENSDARG00000079253	down	5.65706	0.0244946
ENSDARG00000077898	down	14.8146	0.0246489
ENSDARG00000019646	down	5.89299	0.0250651
ENSDARG00000015879	down	2.95755	0.0253013
ENSDARG00000030417	down	2.34471	0.0253672
ENSDARG00000069608	down	3.68526	0.0254
ENSDARG00000026395	down	5.08205	0.0254978
ENSDARG00000036254	down	6.49134	0.0256095
ENSDARG00000038668	down	3.79407	0.0256817
ENSDARG00000101191	down	2.68835	0.0260518
ENSDARG00000052695	down	2.46465	0.0264194
ENSDARG00000063313	down	2.63078	0.02654
ENSDARG00000015657	down	3.06286	0.0265898
ENSDARG00000071558	down	2.09678	0.0266598
ENSDARG00000001498	down	13.5817	0.0270971
ENSDARG00000022525	down	2.76667	0.0272
ENSDARG00000097205	down	6.43068	0.0277171
ENSDARG00000032010	down	2.55164	0.0280102
ENSDARG00000102335	down	3.08021	0.0280171
ENSDARG00000022817	down	15.0094	0.028481
ENSDARG00000037963	down	4.63496	0.0286365
ENSDARG00000092765	down	2.09332	0.0287122
ENSDARG00000092407	down	2.13416	0.0291561
ENSDARG00000095355	down	2.2061	0.0292
ENSDARG00000068179	down	2.29137	0.0292166
ENSDARG00000095730	down	2.09034	0.0293208
ENSDARG00000019986	down	2.16077	0.0296931
ENSDARG00000040727	down	2.63916	0.0298162
ENSDARG00000028725	down	6.70876	0.0298439
ENSDARG00000069752	down	2.66213	0.0301232
ENSDARG00000015059	down	3.95156	0.0301361
ENSDARG00000101023	down	5.17443	0.0303996
ENSDARG00000098670	down	1.95178	0.030495
ENSDARG00000043740	down	4.15406	0.0311298
ENSDARG00000036116	down	2.14267	0.0313543
ENSDARG00000088165	down	2.55298	0.0314909
ENSDARG00000037910	down	7.63613	0.0315342
ENSDARG00000013838	down	11.4737	0.0316
ENSDARG00000024109	down	2.18649	0.0316229
ENSDARG00000031240	down	2.16876	0.0317467
ENSDARG00000045904	down	2.87837	0.0320579
ENSDARG00000055885	down	5.3134	0.0321009
ENSDARG00000078183	down	2.19394	0.0322245
ENSDARG00000039522	down	3.86593	0.0323302
ENSDARG00000092970	down	4.00941	0.0323949
ENSDARG00000040610	down	2.81539	0.0326072
ENSDARG00000035420	down	2.21136	0.0327206
ENSDARG00000044769	down	2.00695	0.0331178
ENSDARG00000102272	down	1.98004	0.0334997
ENSDARG00000071648	down	3.2571	0.0335401
ENSDARG00000061249	down	5.16165	0.0336403
ENSDARG00000039062	down	2.11683	0.0336697
ENSDARG00000007975	down	3.39591	0.0337
ENSDARG00000001880	down	2.40064	0.0340083
ENSDARG00000043279	down	3.72359	0.0348214
ENSDARG00000062338	down	4.48601	0.0357076
ENSDARG00000036214	down	2.97036	0.0357304
ENSDARG00000032079	down	7.13286	0.0357535
ENSDARG00000103483	down	2.36004	0.0360413
ENSDARG00000058254	down	14.083	0.0362642
ENSDARG00000011724	down	1.97908	0.0365673
ENSDARG00000067564	down	5.09047	0.036855
ENSDARG00000013847	down	2.63133	0.0370325
ENSDARG00000062893	down	3.52123	0.0371
ENSDARG00000062695	down	3.4904	0.0377056
ENSDARG00000056030	down	10.4997	0.0378905
ENSDARG00000053232	down	3.43999	0.0387535
ENSDARG00000036965	down	2.17941	0.0395541
ENSDARG00000012694	down	5.33594	0.0397043
ENSDARG00000055595	down	2.49389	0.0398169
ENSDARG00000101324	down	9.93478	0.0401466
ENSDARG00000005210	down	2.68202	0.0402129
ENSDARG00000104540	down	2.57438	0.0404545
ENSDARG00000034215	down	9.25243	0.040492
ENSDARG00000095863	down	5.59212	0.0406818
ENSDARG00000013221	down	3.05131	0.0409327
ENSDARG00000104314	down	2.92716	0.0414343
ENSDARG00000074656	down	3.81258	0.0415338
ENSDARG00000023600	down	2.84748	0.0415788
ENSDARG00000015607	down	3.25714	0.0422
ENSDARG00000094736	down	2.46967	0.0422306
ENSDARG00000009134	down	2.76144	0.0425983
ENSDARG00000014796	down	5.4656	0.0426409
ENSDARG00000099420	down	4.43025	0.0430838
ENSDARG00000017047	down	3.48891	0.0431068
ENSDARG00000102165	down	3.11262	0.0431718
ENSDARG00000068892	down	2.87289	0.0432683
ENSDARG00000056324	down	2.83623	0.0432796
ENSDARG00000034785	down	3.72884	0.0437537
ENSDARG00000013292	down	3.58332	0.0439027
ENSDARG00000076040	down	4.37874	0.0441984
ENSDARG00000016301	down	2.52396	0.0445494
ENSDARG00000090230	down	3.42967	0.0446664
ENSDARG00000077988	down	2.09554	0.0450273
ENSDARG00000029331	down	3.49944	0.0451272
ENSDARG00000073978	down	2.56902	0.0451923
ENSDARG00000104385	down	2.02404	0.045571
ENSDARG00000069189	down	7.83838	0.0456554
ENSDARG00000042065	down	2.28758	0.0457152
ENSDARG00000089567	down	6.81998	0.0459649
ENSDARG00000036031	down	2.0826	0.0461186
ENSDARG00000015449	down	4.89314	0.0464222
ENSDARG00000026229	down	7.0339	0.0465444
ENSDARG00000061222	down	7.78177	0.0466307
ENSDARG00000098103	down	2.50254	0.046794
ENSDARG00000015337	down	11.543	0.0468737
ENSDARG00000020956	down	2.47729	0.0469649
ENSDARG00000052713	down	5.37991	0.0472695
ENSDARG00000068557	down	5.30041	0.0473664
ENSDARG00000015907	down	2.04649	0.047368
ENSDARG00000037398	down	2.45031	0.0477321
ENSDARG00000100402	down	2.01232	0.0478233
ENSDARG00000103915	down	1.94832	0.0486396
ENSDARG00000075467	down	2.64448	0.0490792
ENSDARG00000035163	down	2.80254	0.0494
ENSDARG00000021633	down	2.77254	0.049553
ENSDARG00000101998	down	2.02819	0.0498055
ENSDARG00000040534	up	3.24492	5.73415e-06
ENSDARG00000035765	up	23.7289	0.000110749
ENSDARG00000099117	up	19.0786	0.000114828
ENSDARG00000030765	up	2.55632	0.000124972
ENSDARG00000069600	up	2.26954	0.000166757
ENSDARG00000023290	up	4.03466	0.000172033
ENSDARG00000014050	up	38.6488	0.000191476
ENSDARG00000067777	up	2.25629	0.000261856
ENSDARG00000027345	up	2.67053	0.000332186
ENSDARG00000014793	up	2.3	0.000340975
ENSDARG00000009844	up	4.82242	0.000475437
ENSDARG00000005394	up	5.79751	0.000477915
ENSDARG00000102583	up	3.18993	0.000489739
ENSDARG00000005780	up	45.3311	0.000571464
ENSDARG00000070560	up	2.26844	0.000572131
ENSDARG00000092112	up	3.70042	0.000655693
ENSDARG00000068128	up	6.92355	0.000679177
ENSDARG00000040717	up	5.31936	0.000681206
ENSDARG00000074307	up	3.43498	0.0007
ENSDARG00000062632	up	2.17288	0.000728575
ENSDARG00000103187	up	12.2551	0.000732204
ENSDARG00000041078	up	3.67234	0.000769896
ENSDARG00000033533	up	3.32755	0.0008
ENSDARG00000099376	up	3.70698	0.000820968
ENSDARG00000046091	up	9.77535	0.000828928
ENSDARG00000000563	up	2.6047	0.0009
ENSDARG00000060238	up	2.44391	0.0009
ENSDARG00000017266	up	3.56225	0.000914599
ENSDARG00000055498	up	9.1133	0.00094603
ENSDARG00000086523	up	4.19419	0.00106052
ENSDARG00000099156	up	2.2673	0.00109681
ENSDARG00000091757	up	3.06117	0.0011
ENSDARG00000077301	up	5.72821	0.00115438
ENSDARG00000092311	up	8.12781	0.00121463
ENSDARG00000051940	up	6.77128	0.00133319
ENSDARG00000038728	up	14.4945	0.00133993
ENSDARG00000054789	up	2.16976	0.0013718
ENSDARG00000061066	up	4.36176	0.00137873
ENSDARG00000025174	up	2.17724	0.0014
ENSDARG00000027582	up	2.16763	0.0015
ENSDARG00000038941	up	5.33619	0.00164679
ENSDARG00000043818	up	10.9409	0.00165067
ENSDARG00000024873	up	7.17195	0.001855
ENSDARG00000057719	up	2.36937	0.00188637
ENSDARG00000069324	up	2.02448	0.00189465
ENSDARG00000034273	up	2.45493	0.00190904
ENSDARG00000097746	up	5.1196	0.00194214
ENSDARG00000098214	up	2.50024	0.00198078
ENSDARG00000044326	up	16.3458	0.00199098
ENSDARG00000014059	up	2.66588	0.00200606
ENSDARG00000009949	up	17.741	0.0021153
ENSDARG00000069833	up	2.07447	0.00212459
ENSDARG00000056468	up	16.6177	0.00227088
ENSDARG00000034011	up	26.3025	0.0023
ENSDARG00000063297	up	2.91813	0.00232702
ENSDARG00000062057	up	4.73066	0.00234319
ENSDARG00000031044	up	2.70292	0.00238387
ENSDARG00000036645	up	2.61055	0.00239608
ENSDARG00000076484	up	7.1163	0.00248447
ENSDARG00000069501	up	2.64352	0.0024987
ENSDARG00000099448	up	5.56577	0.00251373
ENSDARG00000017489	up	3.67153	0.00255379
ENSDARG00000013415	up	3.6201	0.0026
ENSDARG00000002956	up	2.81028	0.0027
ENSDARG00000058601	up	14.172	0.00273307
ENSDARG00000079922	up	3.22324	0.0028
ENSDARG00000045482	up	4.13189	0.00283329
ENSDARG00000055086	up	2.51724	0.00287749
ENSDARG00000087937	up	3.73943	0.00295538
ENSDARG00000042477	up	3.05047	0.00296406
ENSDARG00000104829	up	7.89183	0.00301182
ENSDARG00000060165	up	2.45868	0.00322813
ENSDARG00000094908	up	2.53826	0.00326034
ENSDARG00000035682	up	4.60645	0.0033
ENSDARG00000051824	up	7.18578	0.0034
ENSDARG00000061436	up	4.12058	0.0034
ENSDARG00000073948	up	2.67969	0.00342607
ENSDARG00000069857	up	2.17554	0.00345963
ENSDARG00000010407	up	3.27311	0.0035
ENSDARG00000089529	up	2.52099	0.00365737
ENSDARG00000002037	up	4.44169	0.00378004
ENSDARG00000006110	up	2.27053	0.00379441
ENSDARG00000017947	up	4.98697	0.0039
ENSDARG00000101104	up	4.0117	0.0039
ENSDARG00000060498	up	6.34312	0.00403883
ENSDARG00000034168	up	4.25012	0.00420627
ENSDARG00000070512	up	4.40585	0.00424244
ENSDARG00000043511	up	2.03498	0.00425122
ENSDARG00000041223	up	3.62337	0.0044
ENSDARG00000063056	up	2.29933	0.00449346
ENSDARG00000032919	up	3.45559	0.0045
ENSDARG00000102861	up	5.02233	0.00467143
ENSDARG00000036773	up	2.9212	0.00468663
ENSDARG00000039352	up	3.1316	0.00485993
ENSDARG00000104267	up	17.2915	0.00486273
ENSDARG00000087709	up	3.71388	0.00512999
ENSDARG00000104458	up	2.86971	0.00519593
ENSDARG00000087927	up	2.08789	0.0053
ENSDARG00000078760	up	11.6702	0.00539766
ENSDARG00000068398	up	7.31954	0.0054
ENSDARG00000101443	up	2.98943	0.00547257
ENSDARG00000020871	up	4.70048	0.00548544
ENSDARG00000094458	up	8.71164	0.00552995
ENSDARG00000042990	up	2.49394	0.00558098
ENSDARG00000040024	up	2.17465	0.00571499
ENSDARG00000059809	up	2.2779	0.00576262
ENSDARG00000035550	up	1.99301	0.00579612
ENSDARG00000019525	up	2.02046	0.00579709
ENSDARG00000069698	up	2.8481	0.0059
ENSDARG00000017338	up	2.3698	0.00590992
ENSDARG00000101703	up	4.61966	0.00594183
ENSDARG00000052030	up	3.25954	0.006
ENSDARG00000004861	up	3.62833	0.00610133
ENSDARG00000061602	up	2.58933	0.00614064
ENSDARG00000062315	up	2.90785	0.00626201
ENSDARG00000016607	up	2.11282	0.0063
ENSDARG00000033949	up	2.63122	0.0063
ENSDARG00000067630	up	2.29771	0.00630548
ENSDARG00000056001	up	3.33675	0.0067
ENSDARG00000060542	up	2.33469	0.00672538
ENSDARG00000062575	up	9.74159	0.006749
ENSDARG00000057997	up	1.97312	0.00675867
ENSDARG00000059855	up	2.5903	0.00679572
ENSDARG00000092702	up	3.24474	0.00680889
ENSDARG00000019208	up	2.56909	0.00689739
ENSDARG00000067592	up	2.81364	0.0069
ENSDARG00000103098	up	3.03471	0.007
ENSDARG00000052644	up	22.7349	0.0071
ENSDARG00000008811	up	6.30838	0.00714479
ENSDARG00000090369	up	5.24942	0.00722033
ENSDARG00000027851	up	3.59298	0.0073
ENSDARG00000089936	up	3.9231	0.00732368
ENSDARG00000024492	up	3.16679	0.00738088
ENSDARG00000102923	up	2.42882	0.00742704
ENSDARG00000007097	up	4.26752	0.00746718
ENSDARG00000069888	up	2.79687	0.00760057
ENSDARG00000070850	up	22.8811	0.00768957
ENSDARG00000022518	up	18.1926	0.0077
ENSDARG00000028367	up	2.54294	0.00771963
ENSDARG00000038814	up	16.5002	0.00779912
ENSDARG00000095082	up	4.2419	0.00787993
ENSDARG00000091003	up	3.81409	0.00789568
ENSDARG00000000516	up	3.53963	0.0079
ENSDARG00000086931	up	5.55831	0.00800293
ENSDARG00000058638	up	2.38472	0.008007
ENSDARG00000038720	up	4.10997	0.0081202
ENSDARG00000069476	up	3.03633	0.00814114
ENSDARG00000022160	up	2.61151	0.00818354
ENSDARG00000028541	up	20.5276	0.00820857
ENSDARG00000074715	up	2.22822	0.00844443
ENSDARG00000059035	up	2.03185	0.00847219
ENSDARG00000061201	up	4.35807	0.00861413
ENSDARG00000052094	up	3.32771	0.00866896
ENSDARG00000103249	up	2.07558	0.0089133
ENSDARG00000087327	up	9.288	0.00892994
ENSDARG00000026338	up	3.10563	0.009
ENSDARG00000035326	up	5.65579	0.00900018
ENSDARG00000099291	up	2.16	0.00909462
ENSDARG00000099996	up	2.19629	0.00917664
ENSDARG00000075083	up	2.15886	0.00925776
ENSDARG00000038609	up	2.85795	0.0093
ENSDARG00000051783	up	2.57263	0.00938446
ENSDARG00000021366	up	2.05617	0.00938983
ENSDARG00000058470	up	3.51616	0.00944307
ENSDARG00000007396	up	33.7741	0.00949292
ENSDARG00000017571	up	3.46059	0.00954415
ENSDARG00000086342	up	4.09831	0.00958833
ENSDARG00000012987	up	2.57138	0.00963057
ENSDARG00000057021	up	3.187	0.00968616
ENSDARG00000052702	up	4.3229	0.0097
ENSDARG00000075172	up	8.27937	0.0097
ENSDARG00000060758	up	2.56132	0.00970579
ENSDARG00000059657	up	2.78209	0.0098
ENSDARG00000091555	up	2.3366	0.0098
ENSDARG00000094160	up	2.31806	0.00987928
ENSDARG00000070453	up	2.84458	0.00991628
ENSDARG00000075521	up	4.62309	0.00993567
ENSDARG00000062702	up	9.81132	0.01
ENSDARG00000100002	up	8.07504	0.01
ENSDARG00000045683	up	3.59171	0.0101
ENSDARG00000093135	up	8.94009	0.0102848
ENSDARG00000075530	up	2.85664	0.0105505
ENSDARG00000069028	up	6.4203	0.0107645
ENSDARG00000022845	up	2.77035	0.0108
ENSDARG00000092671	up	2.81672	0.0108
ENSDARG00000095705	up	6.17157	0.0108117
ENSDARG00000078114	up	8.05794	0.0108396
ENSDARG00000078890	up	2.87864	0.010969
ENSDARG00000105093	up	2.90177	0.011
ENSDARG00000105071	up	17.6346	0.0111261
ENSDARG00000037553	up	4.02146	0.0111637
ENSDARG00000003520	up	2.41723	0.0113
ENSDARG00000029994	up	4.48189	0.0114
ENSDARG00000015476	up	3.07652	0.0115689
ENSDARG00000042816	up	6.11599	0.0117262
ENSDARG00000058917	up	3.49682	0.0118705
ENSDARG00000042215	up	2.42844	0.0123302
ENSDARG00000036893	up	2.19913	0.0124465
ENSDARG00000088293	up	18.9224	0.012542
ENSDARG00000054337	up	2.17726	0.0128007
ENSDARG00000003523	up	5.05193	0.0129327
ENSDARG00000039272	up	3.46644	0.01302
ENSDARG00000059175	up	2.36656	0.0130313
ENSDARG00000103108	up	3.35669	0.0132734
ENSDARG00000031126	up	2.40618	0.0133
ENSDARG00000000472	up	2.58767	0.0133136
ENSDARG00000014233	up	3.19961	0.0135
ENSDARG00000020149	up	8.36087	0.0135
ENSDARG00000069363	up	3.53114	0.0135673
ENSDARG00000031387	up	3.60554	0.0136012
ENSDARG00000077410	up	4.1788	0.0137299
ENSDARG00000038639	up	3.49387	0.0138
ENSDARG00000019564	up	2.6837	0.0141326
ENSDARG00000019945	up	2.09927	0.014142
ENSDARG00000099936	up	3.23041	0.0141827
ENSDARG00000014692	up	1.99611	0.0142671
ENSDARG00000022904	up	2.70574	0.0143
ENSDARG00000099969	up	4.44744	0.0143685
ENSDARG00000021383	up	3.21839	0.0143845
ENSDARG00000076241	up	34.9504	0.0144982
ENSDARG00000010586	up	2.09034	0.0145928
ENSDARG00000034430	up	2.58966	0.0146288
ENSDARG00000043877	up	3.27256	0.0146698
ENSDARG00000008388	up	2.3391	0.0148868
ENSDARG00000068231	up	2.99353	0.015
ENSDARG00000013076	up	2.06978	0.0150243
ENSDARG00000103199	up	6.66372	0.0150811
ENSDARG00000062909	up	2.0123	0.0151286
ENSDARG00000069504	up	2.10846	0.0152999
ENSDARG00000057671	up	6.33175	0.0153
ENSDARG00000063665	up	2.15109	0.0153244
ENSDARG00000060177	up	2.24687	0.015434
ENSDARG00000075133	up	10.5667	0.0154408
ENSDARG00000009133	up	2.01563	0.0154809
ENSDARG00000088590	up	2.04047	0.0156
ENSDARG00000010332	up	2.03444	0.0156213
ENSDARG00000062081	up	2.73254	0.0156689
ENSDARG00000062460	up	2.55176	0.0157551
ENSDARG00000044781	up	13.3379	0.0160992
ENSDARG00000075821	up	1.94233	0.0162269
ENSDARG00000012927	up	2.1012	0.0163788
ENSDARG00000098730	up	20.1325	0.0164001
ENSDARG00000057303	up	2.02069	0.0164449
ENSDARG00000075881	up	4.74261	0.0165101
ENSDARG00000042759	up	2.86852	0.0165773
ENSDARG00000039265	up	2.96526	0.0166185
ENSDARG00000093235	up	2.60931	0.0167726
ENSDARG00000053131	up	2.87392	0.0168815
ENSDARG00000086037	up	2.10683	0.0168948
ENSDARG00000037064	up	2.97556	0.0171046
ENSDARG00000101317	up	2.09966	0.0172145
ENSDARG00000037476	up	2.78097	0.0172896
ENSDARG00000058050	up	5.865	0.0173
ENSDARG00000027491	up	2.50536	0.0173022
ENSDARG00000099946	up	3.69139	0.0173871
ENSDARG00000006038	up	2.36347	0.0176531
ENSDARG00000019260	up	2.34173	0.0176637
ENSDARG00000043157	up	2.53335	0.0178843
ENSDARG00000008807	up	2.20484	0.0179574
ENSDARG00000103521	up	4.32755	0.0180725
ENSDARG00000104687	up	3.81905	0.018364
ENSDARG00000053709	up	4.09773	0.0183937
ENSDARG00000061773	up	3.54505	0.0185224
ENSDARG00000024815	up	5.24726	0.0187112
ENSDARG00000010758	up	2.98562	0.0187574
ENSDARG00000061486	up	2.1398	0.018839
ENSDARG00000005481	up	2.79139	0.019093
ENSDARG00000034080	up	2.90694	0.0198278
ENSDARG00000010169	up	3.2538	0.0200113
ENSDARG00000061603	up	2.0237	0.0200165
ENSDARG00000103066	up	7.72184	0.0200798
ENSDARG00000019442	up	2.10389	0.0201052
ENSDARG00000060496	up	2.56755	0.0201772
ENSDARG00000062904	up	3.68713	0.0201861
ENSDARG00000006307	up	5.64475	0.0202199
ENSDARG00000008660	up	2.90711	0.0203217
ENSDARG00000087911	up	6.92031	0.0204178
ENSDARG00000079272	up	2.32038	0.0205214
ENSDARG00000020812	up	2.33329	0.0205761
ENSDARG00000056024	up	2.81506	0.0208989
ENSDARG00000061778	up	4.68919	0.0209999
ENSDARG00000013453	up	2.68586	0.0210009
ENSDARG00000056369	up	3.4588	0.0211874
ENSDARG00000069411	up	10.1702	0.0212952
ENSDARG00000017093	up	2.19258	0.0214658
ENSDARG00000063433	up	6.2174	0.0215
ENSDARG00000036082	up	3.75804	0.0216673
ENSDARG00000103399	up	1.9927	0.0217551
ENSDARG00000055225	up	7.12638	0.0217649
ENSDARG00000020929	up	2.70633	0.0218
ENSDARG00000017880	up	3.49406	0.0218349
ENSDARG00000006151	up	3.70535	0.0219076
ENSDARG00000021913	up	2.11086	0.0219746
ENSDARG00000068409	up	2.49667	0.0220131
ENSDARG00000098108	up	2.82729	0.0220588
ENSDARG00000016536	up	2.58574	0.0221362
ENSDARG00000025757	up	2.96586	0.0223362
ENSDARG00000060006	up	2.96069	0.0223977
ENSDARG00000075416	up	5.59703	0.0224301
ENSDARG00000054313	up	3.25085	0.0225043
ENSDARG00000036412	up	3.29305	0.0225559
ENSDARG00000068982	up	2.26476	0.022648
ENSDARG00000041431	up	3.79827	0.0227685
ENSDARG00000057984	up	3.17331	0.023
ENSDARG00000090785	up	4.18852	0.0233374
ENSDARG00000010565	up	2.61732	0.0235626
ENSDARG00000021048	up	2.27953	0.0236
ENSDARG00000094973	up	2.76412	0.0239951
ENSDARG00000077741	up	2.90737	0.0241368
ENSDARG00000009267	up	2.83008	0.0242787
ENSDARG00000057477	up	2.35151	0.0246291
ENSDARG00000090724	up	5.33842	0.0248564
ENSDARG00000021149	up	2.46457	0.0248763
ENSDARG00000037429	up	1.9694	0.0250401
ENSDARG00000103002	up	4.46871	0.0253173
ENSDARG00000104820	up	2.26535	0.0255443
ENSDARG00000053520	up	2.66984	0.0255774
ENSDARG00000057352	up	2.31431	0.0256195
ENSDARG00000018459	up	2.59472	0.0257531
ENSDARG00000098294	up	5.5947	0.0259786
ENSDARG00000055472	up	2.49442	0.0260036
ENSDARG00000028106	up	3.55614	0.0261
ENSDARG00000069262	up	2.7352	0.0261633
ENSDARG00000058370	up	3.0311	0.0264952
ENSDARG00000042690	up	2.77329	0.0266368
ENSDARG00000053644	up	7.94706	0.0267146
ENSDARG00000039726	up	5.90048	0.0269
ENSDARG00000014324	up	2.62498	0.0269565
ENSDARG00000017676	up	2.13983	0.0270585
ENSDARG00000093253	up	2.15595	0.0273114
ENSDARG00000042551	up	3.4029	0.0274039
ENSDARG00000045228	up	2.1543	0.0274112
ENSDARG00000045150	up	2.07062	0.0275105
ENSDARG00000041462	up	4.11257	0.0278
ENSDARG00000058991	up	5.20834	0.0278
ENSDARG00000008075	up	11.5057	0.0278696
ENSDARG00000043470	up	2.40301	0.0285433
ENSDARG00000052427	up	2.64953	0.0288085
ENSDARG00000024775	up	2.35844	0.0288778
ENSDARG00000078546	up	2.85784	0.0291603
ENSDARG00000058996	up	3.29304	0.0295125
ENSDARG00000036903	up	2.35597	0.0296757
ENSDARG00000042630	up	2.46193	0.0296873
ENSDARG00000070012	up	2.0074	0.029851
ENSDARG00000060729	up	2.05089	0.03
ENSDARG00000026799	up	6.27101	0.0300384
ENSDARG00000069423	up	2.40906	0.03021
ENSDARG00000044684	up	4.35224	0.0302536
ENSDARG00000014386	up	2.08808	0.030329
ENSDARG00000019856	up	2.3652	0.0303465
ENSDARG00000038000	up	2.29677	0.0304975
ENSDARG00000022660	up	2.33729	0.030824
ENSDARG00000068103	up	2.42246	0.0310858
ENSDARG00000020447	up	3.51921	0.0310913
ENSDARG00000068814	up	1.9372	0.0315727
ENSDARG00000056394	up	2.02857	0.0315832
ENSDARG00000014222	up	3.36249	0.0316404
ENSDARG00000007727	up	4.37327	0.0318176
ENSDARG00000059902	up	2.81816	0.0318854
ENSDARG00000038868	up	4.8023	0.0320906
ENSDARG00000058734	up	5.95249	0.0323519
ENSDARG00000097528	up	4.54336	0.0325695
ENSDARG00000055857	up	3.01197	0.032611
ENSDARG00000093547	up	6.18259	0.0332466
ENSDARG00000077790	up	3.21299	0.0340746
ENSDARG00000104581	up	1.96268	0.0341836
ENSDARG00000000906	up	5.21709	0.0342
ENSDARG00000062924	up	1.98841	0.0343
ENSDARG00000077219	up	3.28399	0.0343904
ENSDARG00000101208	up	2.20905	0.0344181
ENSDARG00000101534	up	4.24504	0.0345071
ENSDARG00000041631	up	2.53265	0.035188
ENSDARG00000057286	up	3.79814	0.0354114
ENSDARG00000092158	up	2.64561	0.035498
ENSDARG00000093126	up	4.06001	0.0358168
ENSDARG00000092858	up	7.91658	0.036206
ENSDARG00000053386	up	2.75393	0.03625
ENSDARG00000027744	up	2.42656	0.0363183
ENSDARG00000035167	up	2.54454	0.0365505
ENSDARG00000079467	up	3.49665	0.0369035
ENSDARG00000052387	up	2.08977	0.0369772
ENSDARG00000043128	up	2.15682	0.0375036
ENSDARG00000045979	up	2.13751	0.0376179
ENSDARG00000055759	up	2.06383	0.0382973
ENSDARG00000040396	up	2.00251	0.0387303
ENSDARG00000075706	up	4.83596	0.0387543
ENSDARG00000068888	up	5.27478	0.0387624
ENSDARG00000028664	up	2.0717	0.0389999
ENSDARG00000052429	up	5.56654	0.039544
ENSDARG00000068726	up	2.28276	0.0395683
ENSDARG00000004634	up	2.09999	0.0396935
ENSDARG00000059053	up	2.76385	0.0397417
ENSDARG00000070966	up	2.156	0.0400393
ENSDARG00000074697	up	2.46286	0.04057
ENSDARG00000017355	up	2.4338	0.0406257
ENSDARG00000013343	up	3.12641	0.040634
ENSDARG00000098880	up	2.53837	0.040784
ENSDARG00000038793	up	2.15402	0.0411602
ENSDARG00000101908	up	4.39608	0.0411987
ENSDARG00000057632	up	2.13056	0.0415891
ENSDARG00000008639	up	2.05352	0.0417
ENSDARG00000060837	up	2.57677	0.0417471
ENSDARG00000061963	up	2.05008	0.041779
ENSDARG00000039411	up	2.71291	0.0421384
ENSDARG00000005897	up	4.85057	0.0425
ENSDARG00000036460	up	3.30205	0.0428703
ENSDARG00000070266	up	5.88164	0.0430967
ENSDARG00000035678	up	2.75628	0.043465
ENSDARG00000069014	up	2.12691	0.0437408
ENSDARG00000069240	up	3.59256	0.0440103
ENSDARG00000097057	up	1.96425	0.0447185
ENSDARG00000020493	up	3.56442	0.0448367
ENSDARG00000035887	up	2.43762	0.045512
ENSDARG00000060398	up	2.19961	0.0456052
ENSDARG00000069029	up	4.9245	0.0457095
ENSDARG00000069956	up	3.59168	0.0457381
ENSDARG00000055585	up	4.31724	0.0458515
ENSDARG00000013613	up	5.19795	0.0460984
ENSDARG00000052158	up	3.41552	0.0462012
ENSDARG00000011326	up	2.36047	0.0463133
ENSDARG00000038964	up	2.31142	0.0467742
ENSDARG00000103523	up	3.53058	0.0468737
ENSDARG00000069549	up	2.35751	0.0470022
ENSDARG00000088984	up	2.39933	0.0471964
ENSDARG00000068939	up	2.70771	0.0474386
ENSDARG00000015349	up	5.44683	0.0478639
ENSDARG00000010132	up	2.64794	0.048421
ENSDARG00000051956	up	2.39852	0.0485637
ENSDARG00000099839	up	5.09301	0.0486589
ENSDARG00000069498	up	1.93151	0.0489167
ENSDARG00000024564	up	3.8134	0.049025
ENSDARG00000059743	up	3.1073	0.0492301
ENSDARG00000069251	up	2.3853	0.0493628
ENSDARG00000022303	up	2.45474	0.0494611
ENSDARG00000052764	up	3.11246	0.0496743

## Sheet: Table S1b
Table S1b. Motility associated genes.
List of genes from our Microarray that have been associated with cilia in the different model organisms. Analysis performed with Cildb v2.
Ciliary genes in List	Foxj1a Induced Genes	C. reinhardtii	C. elegans	Motility specific
ENSDARG00000000516	Yes	No	No	Yes
ENSDARG00000002037	Yes	No	No	Yes
ENSDARG00000003520	Yes	No	No	Yes
ENSDARG00000007396	No	No	Yes	No
ENSDARG00000008075	Yes	No	No	Yes
ENSDARG00000008637	Yes	No	No	Yes
ENSDARG00000008639	Yes	Yes	No	Yes
ENSDARG00000009844	Yes	No	No	Yes
ENSDARG00000010407	Yes	Yes	No	Yes
ENSDARG00000010586	Yes	No	No	Yes
ENSDARG00000010758	No	Yes	No	Yes
ENSDARG00000011326	Yes	No	No	Yes
ENSDARG00000013415	Yes	No	No	Yes
ENSDARG00000013802	No	No	Yes	No
ENSDARG00000013838	No	Yes	No	Yes
ENSDARG00000014233	Yes	No	No	Yes
ENSDARG00000014386	No	No	Yes	No
ENSDARG00000015476	Yes	No	No	Yes
ENSDARG00000015879	Yes	No	No	Yes
ENSDARG00000015922	No	Yes	Yes	No
ENSDARG00000016301	No	Yes	Yes	No
ENSDARG00000016607	Yes	No	No	Yes
ENSDARG00000017355	Yes	Yes	No	Yes
ENSDARG00000017947	No	No	Yes	No
ENSDARG00000018459	Yes	No	No	Yes
ENSDARG00000020447	No	No	Yes	No
ENSDARG00000020929	No	No	Yes	No
ENSDARG00000021913	Yes	No	No	Yes
ENSDARG00000022160	Yes	No	No	Yes
ENSDARG00000022176	No	No	Yes	No
ENSDARG00000022525	Yes	No	No	Yes
ENSDARG00000022660	Yes	No	No	Yes
ENSDARG00000023174	No	No	Yes	No
ENSDARG00000023290	No	No	Yes	No
ENSDARG00000027734	No	No	Yes	No
ENSDARG00000027851	Yes	No	No	Yes
ENSDARG00000028148	No	No	Yes	No
ENSDARG00000028275	No	No	Yes	No
ENSDARG00000028367	No	No	Yes	No
ENSDARG00000029994	No	No	Yes	No
ENSDARG00000031506	No	No	Yes	No
ENSDARG00000033949	Yes	No	No	Yes
ENSDARG00000034168	No	No	Yes	No
ENSDARG00000034215	No	Yes	No	Yes
ENSDARG00000035550	Yes	Yes	No	Yes
ENSDARG00000036082	No	Yes	Yes	No
ENSDARG00000036412	Yes	No	No	Yes
ENSDARG00000037292	No	No	Yes	No
ENSDARG00000037476	Yes	No	No	Yes
ENSDARG00000037553	Yes	No	No	Yes
ENSDARG00000037963	No	No	Yes	No
ENSDARG00000038793	Yes	No	No	Yes
ENSDARG00000039352	Yes	No	No	Yes
ENSDARG00000039411	Yes	No	No	Yes
ENSDARG00000039522	No	Yes	Yes	No
ENSDARG00000040610	Yes	No	Yes	No
ENSDARG00000042065	No	Yes	No	Yes
ENSDARG00000042215	Yes	No	No	Yes
ENSDARG00000042990	Yes	No	Yes	No
ENSDARG00000043157	Yes	Yes	No	Yes
ENSDARG00000043470	Yes	Yes	No	Yes
ENSDARG00000043818	No	No	Yes	No
ENSDARG00000045150	No	Yes	No	Yes
ENSDARG00000045683	Yes	No	No	Yes
ENSDARG00000051940	No	No	Yes	No
ENSDARG00000052427	Yes	No	No	Yes
ENSDARG00000052695	No	No	Yes	No
ENSDARG00000052702	No	Yes	No	Yes
ENSDARG00000053386	Yes	No	No	Yes
ENSDARG00000053520	Yes	No	No	Yes
ENSDARG00000053644	Yes	No	Yes	No
ENSDARG00000054324	No	Yes	No	Yes
ENSDARG00000056324	No	Yes	No	Yes
ENSDARG00000056664	No	No	Yes	No
ENSDARG00000057632	Yes	No	No	Yes
ENSDARG00000058370	Yes	Yes	No	Yes
ENSDARG00000058470	No	Yes	Yes	No
ENSDARG00000058638	Yes	No	No	Yes
ENSDARG00000058734	No	Yes	Yes	No
ENSDARG00000059175	Yes	No	No	Yes
ENSDARG00000059657	No	No	Yes	No
ENSDARG00000059855	Yes	Yes	No	Yes
ENSDARG00000060165	Yes	Yes	No	Yes
ENSDARG00000060496	No	Yes	No	Yes
ENSDARG00000061222	No	Yes	No	Yes
ENSDARG00000061486	Yes	Yes	No	Yes
ENSDARG00000061602	Yes	No	No	Yes
ENSDARG00000062315	No	No	Yes	No
ENSDARG00000062460	No	Yes	No	Yes
ENSDARG00000062702	Yes	No	No	Yes
ENSDARG00000062924	Yes	Yes	No	Yes
ENSDARG00000063313	No	Yes	No	Yes
ENSDARG00000063433	No	Yes	No	Yes
ENSDARG00000063665	No	No	Yes	No
ENSDARG00000067777	Yes	Yes	No	Yes
ENSDARG00000068103	Yes	Yes	No	Yes
ENSDARG00000068128	Yes	No	No	Yes
ENSDARG00000068231	Yes	No	No	Yes
ENSDARG00000068398	Yes	No	No	Yes
ENSDARG00000068478	No	No	Yes	No
ENSDARG00000068726	Yes	No	No	Yes
ENSDARG00000068939	Yes	No	No	Yes
ENSDARG00000068982	Yes	No	No	Yes
ENSDARG00000069014	Yes	Yes	Yes	No
ENSDARG00000069262	Yes	No	No	Yes
ENSDARG00000069423	Yes	No	No	Yes
ENSDARG00000069476	No	No	Yes	No
ENSDARG00000069498	No	Yes	No	Yes
ENSDARG00000069504	Yes	No	No	Yes
ENSDARG00000069698	Yes	No	No	Yes
ENSDARG00000069752	No	No	Yes	No
ENSDARG00000069956	Yes	No	No	Yes
ENSDARG00000070512	No	No	Yes	No
ENSDARG00000070850	No	No	Yes	No
ENSDARG00000073978	No	No	Yes	No
ENSDARG00000074675	No	Yes	No	Yes
ENSDARG00000074715	No	Yes	No	Yes
ENSDARG00000075706	Yes	No	No	Yes
ENSDARG00000076040	Yes	No	Yes	No
ENSDARG00000076484	Yes	No	No	Yes
ENSDARG00000077180	Yes	No	No	Yes
ENSDARG00000078890	No	No	Yes	No
ENSDARG00000090724	Yes	No	No	Yes
ENSDARG00000095355	Yes	No	No	Yes
ENSDARG00000101703	Yes	No	No	Yes
ENSDARG00000103187	Yes	No	No	Yes
ENSDARG00000103399	Yes	No	No	Yes
ENSDARG00000103521	Yes	No	No	Yes
ENSDARG00000105093	Yes	No	No	Yes

## Sheet: Table S1c
Table S1c - primers
Sequences of the primers used for genotyping and for qPCR.
Forward primer (5’ – 3’) Reverse Primer (5’ – 3’)
deltaD/aeitr233 mutation
Genotyping	ATGCAGACCTGGCTTCACCG	CACTCTCATCTGCATTTCAGGC
qPCR
foxj1a	CGCTATCGAGGAAGGACAGGATTT	GCTGGTCAGGCTGTCGTCTAAA
dnah7	CGTTGCCTCAGCTCAGAAGTGAAA	GTTTGGATCGGGCTCGCTGTAT
rsph3	TGAAGAGAGGGAACGGCGCCT	TGCTGAGCAAATGCCCTCGCA
rfx2	GCCGCCACCACACCTCTCAC	TCCGCGGCAGACTCACACCT
dld	ACCGCAGCCGAGAGAAGGACT	TGTGGCTTCGCTCCTCTCAGA
sox17	GCAAGAGGCTTGCGCAGCAA	CCTGTTTGCGACGCCTGGGT
eef1al1	CCTTCAAGTACGCCTGGGTGTT	CACAGCACAGTCAGCCTGAGAA
rfx4	GCTGATGAGCTCCACTCCAACAT	TACTCCGGAGACTGGGCTGAAT
dnah9	ACCCCACTCCACATGCAGAGATA	CGCCAGCGTCAGGACTTTAGAA
her12	AGCTGAGGAAGCCGATAGTTGAA	GGATCTGCTGCTGTTGCTTGAT
rpl13a	TGACAAGAGAAAGCGCATGGTT	GCCTGGTACTTCCAGCCAACTT
